# Supplementary material for: Aberrant transcriptional regulations in cancers: genome, transcriptome and epigenome analysis of lung adenocarcinoma cell lines
Source: Nucleic Acids Res. 2014 Nov 6;42(22):13557–72. doi: 10.1093/nar/gku885 (PMC4267666; doi:10.1093/nar/gku885)
Supplement: SUPPLEMENTARY DATA [file supp_gku885_nar-02466-x-2014-File008.zip › Supplemenatry_TableS5.xlsx]

## Sheet: TableS5A
Supplementary Table S5A. Gene Ontology terms assigned to the "hallmarks of cancer".
Hallmark	GO id	GO term
Inducing Angiogenesis	GO:0001525	angiogenesis
Enabling Replicative Immortality	GO:0032202	telomere assembly
Enabling Replicative Immortality	GO:0000723	telomere maintenance
Enabling Replicative Immortality	GO:0090398	cellular senescence
Enabling Replicative Immortality	GO:0090399	replicative senescence
Activating Invasion and Metastasis	GO:0045216	cell-cell junction organization
Activating Invasion and Metastasis	GO:0034329	cell junction assembly
Activating Invasion and Metastasis	GO:0045217	cell-cell junction maintenance
Activating Invasion and Metastasis	GO:0034334	adherens junction maintenance
Activating Invasion and Metastasis	GO:0016477	cell migration
Activating Invasion and Metastasis	GO:0010718	positive regulation of epithelial to mesenchymal transition
Activating Invasion and Metastasis	GO:0007155	cell adhesion
Genome Instability and Mutation	GO:0006281	DNA repair
Genome Instability and Mutation	GO:0051383	kinetochore organization
Genome Instability and Mutation	GO:0007062	sister chromatid cohesion
Genome Instability and Mutation	GO:0000819	sister chromatid segregation
Genome Instability and Mutation	GO:0051988	regulation of attachment of spindle microtubules to kinetochore
Genome Instability and Mutation	GO:0030997	regulation of centriole-centriole cohesion
Genome Instability and Mutation	GO:0046605	regulation of centrosome cycle
Genome Instability and Mutation	GO:0060236	regulation of mitotic spindle organization
Genome Instability and Mutation	GO:0090169	regulation of spindle assembly
Genome Instability and Mutation	GO:0043146	spindle stabilization
Genome Instability and Mutation	GO:0031577	spindle checkpoint
Resisting Cell Death	GO:0060548	negative regulation of cell death
Resisting Cell Death	GO:0012501	programmed cell death
Resisting Cell Death	GO:0010941	regulation of cell death
Deregulating Cellular Energetics	GO:0006091	generation of precursor metabolites and energy
Sustaining Proliferative Signaling	GO:0007166	cell surface receptor signaling pathway
Sustaining Proliferative Signaling	GO:0070848	response to growth factor
Tumor-Promoting Inflammation	GO:0006954	inflammatory response
Tumor-Promoting Inflammation	GO:0045321	leukocyte activation
Avoiding Immune Destruction	GO:0002507	tolerance induction
Avoiding Immune Destruction	GO:0001910	regulation of leukocyte mediated cytotoxicity
Avoiding Immune Destruction	GO:0019882	antigen processing and presentation
Avoiding Immune Destruction	GO:0002767	immune response-inhibiting cell surface receptor signaling pathway
Evading Growth Suppressors	GO:0007049	cell cycle
Evading Growth Suppressors	GO:0008283	cell proliferation
*A list in the previous study (Hnisz et al. 2013 Cell) were modified.

## Sheet: TableS5B
Supplementary Table S5B. A list of genes assigned to the "hallmarks of cancer".
Hallmark	Symbol*	Cancer Gene Census	> 1 RPKM in at least one cancer cell line	Potential aberrant events in at least one cancer cell line
				Mutations (non-synonymous SNVs and indels on CDS and splice sites mutations)	Differential DNA methylation	Differential chromatin marks		Differential gene expression
						Differential chromatin marks among the 26 cancer cell lines	Higher/lower chromatin marks comparing with SAEC	Differential gene expression among the 26 cancer cell lines	Higher/lower gene expression comparing with SAEC
Activating Invasion and Metastasis	EPHA2	n	y	y	y	y	y	y	y
Activating Invasion and Metastasis	AGGF1	n	y	n	n	n	n	n	n
Activating Invasion and Metastasis	DGCR6	n	y	n	y	y	y	y	y
Activating Invasion and Metastasis	IGSF11	n	y	y	n	y	y	y	n
Activating Invasion and Metastasis	ADAM9	n	y	n	n	y	y	n	n
Activating Invasion and Metastasis	AIMP1	n	y	n	n	n	n	n	n
Activating Invasion and Metastasis	PCDHA8	n	y	y	n	y	y	y	y
Activating Invasion and Metastasis	COL7A1	n	y	y	y	y	y	y	y
Activating Invasion and Metastasis	LGALS4	n	y	n	n	n	n	y	n
Activating Invasion and Metastasis	COL5A1	n	y	y	y	y	y	y	y
Activating Invasion and Metastasis	ADAM23	n	y	y	n	y	y	y	y
Activating Invasion and Metastasis	HAPLN3	n	y	n	n	y	y	y	y
Activating Invasion and Metastasis	NOX1	n	n	n	n	y	y	n	n
Activating Invasion and Metastasis	VAV3	n	y	y	n	y	y	y	y
Activating Invasion and Metastasis	PDGFRB	y	y	y	n	y	y	y	y
Activating Invasion and Metastasis	OPCML	n	n	y	y	y	y	n	n
Activating Invasion and Metastasis	PTPRT	n	n	y	y	y	y	n	n
Activating Invasion and Metastasis	ITGAX	n	y	y	n	y	y	y	y
Activating Invasion and Metastasis	C13orf15	n	y	n	n	y	y	y	y
Activating Invasion and Metastasis	CADM2	n	y	y	n	y	y	y	n
Activating Invasion and Metastasis	TGFBR3	n	y	y	n	y	y	y	y
Activating Invasion and Metastasis	CNTNAP3B	n	y	y	n	y	y	y	n
Activating Invasion and Metastasis	ILK	n	y	n	n	y	n	n	n
Activating Invasion and Metastasis	SEMA4D	n	y	y	n	y	n	n	y
Activating Invasion and Metastasis	EMILIN2	n	y	y	n	y	y	y	y
Activating Invasion and Metastasis	APP	n	y	n	n	n	n	n	n
Activating Invasion and Metastasis	WWTR1	y	y	y	n	n	y	y	y
Activating Invasion and Metastasis	PTPRK	n	y	y	y	y	y	n	y
Activating Invasion and Metastasis	ITGB7	n	y	n	n	y	n	n	y
Activating Invasion and Metastasis	ITGB3BP	n	y	n	n	y	n	n	y
Activating Invasion and Metastasis	KRT5	n	y	y	y	y	y	y	y
Activating Invasion and Metastasis	IL12B	n	n	n	n	y	y	n	n
Activating Invasion and Metastasis	ADAM12	n	y	y	n	y	y	y	y
Activating Invasion and Metastasis	GPNMB	n	y	n	n	y	y	y	y
Activating Invasion and Metastasis	MYBPC2	n	n	n	y	y	y	n	n
Activating Invasion and Metastasis	PRKCE	n	y	n	y	y	y	y	y
Activating Invasion and Metastasis	NRG1	n	y	y	n	y	y	y	y
Activating Invasion and Metastasis	LAMC3	n	y	y	n	y	y	y	y
Activating Invasion and Metastasis	FREM3	n	n	y	n	y	y	n	n
Activating Invasion and Metastasis	AMBN	n	n	y	n	y	y	n	n
Activating Invasion and Metastasis	GP1BB	n	y	n	n	y	y	y	y
Activating Invasion and Metastasis	FLRT3	n	y	y	y	y	y	y	y
Activating Invasion and Metastasis	CDH2	n	y	y	y	y	y	y	y
Activating Invasion and Metastasis	SIGLEC8	n	n	y	y	y	y	n	n
Activating Invasion and Metastasis	LAMB1	n	y	y	y	y	y	y	y
Activating Invasion and Metastasis	MTSS1	n	y	n	n	y	y	y	y
Activating Invasion and Metastasis	DSC3	n	y	n	n	y	y	y	y
Activating Invasion and Metastasis	COL4A3	n	y	y	n	y	y	y	y
Activating Invasion and Metastasis	SDK1	n	y	y	y	y	y	y	y
Activating Invasion and Metastasis	SMAD4	y	y	n	n	y	y	y	y
Activating Invasion and Metastasis	CTNND2	n	y	y	y	y	y	y	y
Activating Invasion and Metastasis	SIGLEC6	n	y	y	y	y	y	y	y
Activating Invasion and Metastasis	ITGA5	n	y	n	n	y	y	y	y
Activating Invasion and Metastasis	FOXE1	n	y	y	y	y	y	y	y
Activating Invasion and Metastasis	JUP	n	y	n	y	y	n	y	y
Activating Invasion and Metastasis	CDHR2	n	y	n	n	y	y	y	y
Activating Invasion and Metastasis	APBA1	n	y	n	n	y	y	y	n
Activating Invasion and Metastasis	ITGA9	n	y	y	n	y	y	y	y
Activating Invasion and Metastasis	COMP	n	y	n	n	y	y	y	n
Activating Invasion and Metastasis	FUT8	n	y	n	n	y	n	y	y
Activating Invasion and Metastasis	FAT1	n	y	y	n	y	n	n	y
Activating Invasion and Metastasis	PCDHA10	n	y	y	n	y	y	y	y
Activating Invasion and Metastasis	ARC	n	y	n	n	y	y	y	n
Activating Invasion and Metastasis	ANG	n	y	n	n	y	y	y	y
Activating Invasion and Metastasis	TGFB1	n	y	y	n	y	y	y	y
Activating Invasion and Metastasis	ASAP3	n	y	n	n	y	y	n	y
Activating Invasion and Metastasis	CD36	n	y	y	n	y	y	y	y
Activating Invasion and Metastasis	GLIPR2	n	y	n	n	y	y	y	y
Activating Invasion and Metastasis	EPHA8	n	y	y	n	y	y	y	y
Activating Invasion and Metastasis	PCDHB15	n	y	n	n	y	y	y	n
Activating Invasion and Metastasis	MADCAM1	n	y	n	y	y	y	y	y
Activating Invasion and Metastasis	PVRL2	n	y	n	y	y	n	n	y
Activating Invasion and Metastasis	SRPX	n	y	n	n	y	y	y	y
Activating Invasion and Metastasis	ARHGAP5	n	y	y	n	n	n	n	y
Activating Invasion and Metastasis	LAMA1	n	y	y	n	y	y	y	y
Activating Invasion and Metastasis	CDH7	n	y	y	n	y	y	y	y
Activating Invasion and Metastasis	PRKX	n	y	y	y	y	y	y	y
Activating Invasion and Metastasis	CDC42BPB	n	y	n	n	n	n	n	n
Activating Invasion and Metastasis	PAK4	n	y	n	n	y	n	n	y
Activating Invasion and Metastasis	PTEN	y	y	n	y	y	n	n	n
Activating Invasion and Metastasis	VTN	n	y	n	n	y	y	y	y
Activating Invasion and Metastasis	CCL11	n	n	y	y	n	n	n	n
Activating Invasion and Metastasis	IBSP	n	y	n	y	y	n	y	n
Activating Invasion and Metastasis	TWIST1	n	y	n	n	y	y	y	y
Activating Invasion and Metastasis	ADAM2	n	n	y	n	n	y	n	n
Activating Invasion and Metastasis	PARD6A	n	y	y	n	y	y	y	y
Activating Invasion and Metastasis	ACTG1	n	y	n	y	y	y	n	n
Activating Invasion and Metastasis	LURAP1	n	y	n	n	y	y	y	y
Activating Invasion and Metastasis	PVRL4	n	y	n	n	y	y	y	y
Activating Invasion and Metastasis	ATN1	n	y	y	n	y	y	n	y
Activating Invasion and Metastasis	BCAM	n	y	n	y	y	y	y	y
Activating Invasion and Metastasis	KIAA1462	n	y	y	n	y	y	y	y
Activating Invasion and Metastasis	SSTR4	n	n	n	n	y	y	n	n
Activating Invasion and Metastasis	FLNA	n	y	y	n	y	y	y	y
Activating Invasion and Metastasis	TMEM18	n	y	n	n	n	n	n	n
Activating Invasion and Metastasis	CNTN2	n	n	y	n	y	n	n	n
Activating Invasion and Metastasis	CLCA2	n	y	n	n	y	y	y	y
Activating Invasion and Metastasis	CCL2	n	y	n	y	y	y	y	y
Activating Invasion and Metastasis	MSLNL	n	y	y	y	y	y	y	y
Activating Invasion and Metastasis	COL6A1	n	y	y	y	y	y	y	y
Activating Invasion and Metastasis	CADM1	n	y	y	y	y	y	y	y
Activating Invasion and Metastasis	PSG2	n	y	n	n	y	n	y	n
Activating Invasion and Metastasis	CDH17	n	y	y	n	y	y	y	y
Activating Invasion and Metastasis	CD97	n	y	n	y	y	y	y	y
Activating Invasion and Metastasis	VWF	n	y	y	n	y	y	y	n
Activating Invasion and Metastasis	TAOK2	n	y	n	n	y	y	n	n
Activating Invasion and Metastasis	LPXN	n	y	y	n	n	n	y	y
Activating Invasion and Metastasis	SNAI1	n	y	n	n	y	y	y	y
Activating Invasion and Metastasis	CHL1	n	y	y	n	y	y	y	n
Activating Invasion and Metastasis	LRFN3	n	y	y	n	y	y	n	n
Activating Invasion and Metastasis	SPATA13	n	y	n	n	y	y	y	y
Activating Invasion and Metastasis	BMP10	n	n	y	n	n	y	n	n
Activating Invasion and Metastasis	SIGLEC14	n	y	n	y	y	y	y	y
Activating Invasion and Metastasis	F8	n	y	y	n	y	y	n	n
Activating Invasion and Metastasis	TNFAIP1	n	y	n	n	y	n	n	n
Activating Invasion and Metastasis	CDH6	n	y	y	y	y	y	y	y
Activating Invasion and Metastasis	KITLG	n	y	n	y	y	y	y	y
Activating Invasion and Metastasis	RAC1	y	y	n	y	n	y	n	n
Activating Invasion and Metastasis	BYSL	n	y	n	n	y	n	n	n
Activating Invasion and Metastasis	PCDHA4	n	y	y	y	y	y	y	y
Activating Invasion and Metastasis	SPACA4	n	y	n	n	y	y	y	n
Activating Invasion and Metastasis	SCYL3	n	y	y	n	y	n	n	n
Activating Invasion and Metastasis	HOXA5	n	y	n	y	y	y	y	y
Activating Invasion and Metastasis	CEACAM1	n	y	y	n	y	y	y	y
Activating Invasion and Metastasis	DDR2	n	y	n	n	y	y	y	y
Activating Invasion and Metastasis	CD164	n	y	n	n	n	n	n	n
Activating Invasion and Metastasis	PRPF40A	n	y	y	n	n	n	n	n
Activating Invasion and Metastasis	TPBG	n	y	n	n	y	n	n	y
Activating Invasion and Metastasis	ITGB3	n	y	y	n	y	y	y	y
Activating Invasion and Metastasis	FMNL3	n	y	y	n	y	y	n	y
Activating Invasion and Metastasis	TYRO3	n	y	y	y	y	y	n	y
Activating Invasion and Metastasis	APLP1	n	y	y	y	y	y	y	y
Activating Invasion and Metastasis	FERMT1	n	y	n	n	y	y	y	y
Activating Invasion and Metastasis	PKN2	n	y	y	n	y	n	n	y
Activating Invasion and Metastasis	CX3CL1	n	y	n	n	y	y	y	y
Activating Invasion and Metastasis	IL2	y	n	n	n	y	n	n	n
Activating Invasion and Metastasis	C1orf38	n	y	n	n	y	y	y	y
Activating Invasion and Metastasis	CERCAM	n	y	n	n	y	y	y	y
Activating Invasion and Metastasis	FLOT2	n	y	n	n	y	y	n	n
Activating Invasion and Metastasis	INADL	n	y	n	n	n	n	n	n
Activating Invasion and Metastasis	WISP2	n	y	y	y	y	y	y	y
Activating Invasion and Metastasis	CLDN14	n	y	n	n	n	n	n	n
Activating Invasion and Metastasis	KRT14	n	n	n	y	y	n	n	y
Activating Invasion and Metastasis	RELN	n	y	y	n	y	y	y	y
Activating Invasion and Metastasis	NR2C2AP	n	y	n	n	n	y	n	y
Activating Invasion and Metastasis	PTPRU	n	y	y	y	y	y	y	y
Activating Invasion and Metastasis	SPAM1	n	n	n	y	y	y	n	n
Activating Invasion and Metastasis	ITGA2B	n	y	y	n	y	n	y	y
Activating Invasion and Metastasis	PPP1R9B	n	y	n	y	y	y	y	y
Activating Invasion and Metastasis	NUAK1	n	y	y	y	y	y	y	y
Activating Invasion and Metastasis	ITGAM	n	y	y	y	y	y	y	n
Activating Invasion and Metastasis	PKP2	n	y	y	n	y	y	y	y
Activating Invasion and Metastasis	PVRL3	n	y	n	n	y	y	y	y
Activating Invasion and Metastasis	SSX2IP	n	y	y	n	n	n	n	n
Activating Invasion and Metastasis	CORO1B	n	y	n	n	y	n	n	n
Activating Invasion and Metastasis	TMEM8A	n	y	y	y	y	y	n	y
Activating Invasion and Metastasis	WISP1	n	y	y	y	y	y	y	y
Activating Invasion and Metastasis	TNC	n	y	y	y	y	y	y	y
Activating Invasion and Metastasis	SMAD3	n	y	n	n	y	n	y	y
Activating Invasion and Metastasis	INPPL1	n	y	y	n	y	n	n	y
Activating Invasion and Metastasis	PGM5	n	y	y	n	y	y	y	y
Activating Invasion and Metastasis	EFNA1	n	y	n	y	y	y	y	y
Activating Invasion and Metastasis	EPHA3	n	y	y	y	y	y	y	n
Activating Invasion and Metastasis	CDH10	n	y	y	y	y	y	y	y
Activating Invasion and Metastasis	CD300A	n	n	n	n	y	y	n	n
Activating Invasion and Metastasis	PCDHB11	n	y	y	n	y	y	y	n
Activating Invasion and Metastasis	SLAMF7	n	y	n	n	y	y	y	y
Activating Invasion and Metastasis	DSG2	n	y	n	n	y	y	y	y
Activating Invasion and Metastasis	CNTNAP4	n	y	y	y	y	y	y	y
Activating Invasion and Metastasis	MOG	n	n	n	n	y	y	n	n
Activating Invasion and Metastasis	LCP1	y	y	n	n	y	y	y	y
Activating Invasion and Metastasis	CCM2	n	y	n	n	n	n	n	n
Activating Invasion and Metastasis	CASS4	n	y	y	n	n	n	y	n
Activating Invasion and Metastasis	S1PR1	n	y	y	y	y	y	y	y
Activating Invasion and Metastasis	ITGB6	n	y	n	n	y	y	y	y
Activating Invasion and Metastasis	TGFB1I1	n	y	n	n	y	y	y	y
Activating Invasion and Metastasis	PAK7	n	y	y	n	y	y	y	n
Activating Invasion and Metastasis	PARD6G	n	y	n	n	y	y	n	y
Activating Invasion and Metastasis	IL12A	n	y	n	n	y	y	y	n
Activating Invasion and Metastasis	AVL9	n	y	n	n	n	n	n	y
Activating Invasion and Metastasis	SSPN	n	y	n	n	y	y	y	y
Activating Invasion and Metastasis	CPXM2	n	y	y	y	y	y	y	y
Activating Invasion and Metastasis	CDC42BPA	n	y	y	n	y	n	n	n
Activating Invasion and Metastasis	COL6A6	n	y	y	n	n	n	y	n
Activating Invasion and Metastasis	GAB4	n	y	y	n	y	y	y	y
Activating Invasion and Metastasis	CHST10	n	y	n	n	y	y	y	y
Activating Invasion and Metastasis	NME2	n	y	n	n	y	n	n	n
Activating Invasion and Metastasis	VCAM1	n	y	n	n	y	n	y	n
Activating Invasion and Metastasis	FSCN1	n	y	n	n	y	y	y	y
Activating Invasion and Metastasis	SELPLG	n	y	y	n	y	y	y	y
Activating Invasion and Metastasis	LAMB4	n	n	y	n	y	y	n	n
Activating Invasion and Metastasis	FBLIM1	n	y	n	n	y	y	y	y
Activating Invasion and Metastasis	LY9	n	y	y	n	y	n	y	n
Activating Invasion and Metastasis	ZYX	n	y	n	n	y	y	y	y
Activating Invasion and Metastasis	PVRL1	n	y	n	n	y	y	y	y
Activating Invasion and Metastasis	ARF6	n	y	n	n	n	n	y	y
Activating Invasion and Metastasis	MPZ	n	y	y	n	y	y	y	y
Activating Invasion and Metastasis	ABL2	y	y	y	n	n	n	n	y
Activating Invasion and Metastasis	LAMA3	n	y	n	n	y	y	y	y
Activating Invasion and Metastasis	BMP2	n	y	n	n	y	y	y	y
Activating Invasion and Metastasis	ENG	n	y	n	n	y	y	y	y
Activating Invasion and Metastasis	GNE	n	y	n	y	y	y	y	y
Activating Invasion and Metastasis	CRB3	n	y	n	y	y	y	y	y
Activating Invasion and Metastasis	BCAR1	n	y	y	n	y	y	n	n
Activating Invasion and Metastasis	CNTN6	n	y	y	y	y	y	y	n
Activating Invasion and Metastasis	NINJ1	n	y	n	n	y	y	y	n
Activating Invasion and Metastasis	SIGLEC7	n	n	n	y	y	y	n	n
Activating Invasion and Metastasis	CLDN12	n	y	n	n	n	n	n	n
Activating Invasion and Metastasis	OCLN	n	y	y	y	y	y	y	y
Activating Invasion and Metastasis	SPOCK1	n	y	n	n	y	y	y	y
Activating Invasion and Metastasis	SIGLEC9	n	y	n	n	y	y	y	n
Activating Invasion and Metastasis	ROBO1	n	y	y	n	y	y	y	y
Activating Invasion and Metastasis	TGFBI	n	y	n	n	y	y	y	y
Activating Invasion and Metastasis	RAB1A	n	y	n	n	y	n	n	n
Activating Invasion and Metastasis	ENTPD1	n	y	n	n	y	n	n	n
Activating Invasion and Metastasis	CSF1R	n	y	y	n	y	y	y	y
Activating Invasion and Metastasis	DPP4	n	y	n	y	y	y	y	y
Activating Invasion and Metastasis	COL4A6	n	y	y	y	y	y	y	y
Activating Invasion and Metastasis	HES1	n	y	y	n	y	y	y	y
Activating Invasion and Metastasis	CLDN23	n	y	n	y	y	y	y	y
Activating Invasion and Metastasis	NLGN4X	n	y	y	n	n	y	y	y
Activating Invasion and Metastasis	BDKRB1	n	y	n	n	y	y	y	y
Activating Invasion and Metastasis	LEF1	n	y	y	n	y	y	y	y
Activating Invasion and Metastasis	POSTN	n	n	y	y	y	y	n	n
Activating Invasion and Metastasis	TNXB	n	y	y	n	y	y	n	n
Activating Invasion and Metastasis	BCL9L	n	y	y	y	y	y	y	n
Activating Invasion and Metastasis	FLRT2	n	y	y	y	y	y	y	y
Activating Invasion and Metastasis	NCAM1	n	y	y	n	y	y	y	y
Activating Invasion and Metastasis	GP1BA	n	y	n	n	y	y	n	n
Activating Invasion and Metastasis	ISLR	n	y	y	n	y	y	y	n
Activating Invasion and Metastasis	CLDN1	n	y	n	n	y	y	y	y
Activating Invasion and Metastasis	AMELX	n	n	y	y	y	y	n	n
Activating Invasion and Metastasis	TLN2	n	y	y	n	n	y	n	y
Activating Invasion and Metastasis	NPHS1	n	y	y	n	y	y	y	y
Activating Invasion and Metastasis	CDK1	n	y	y	y	y	y	n	y
Activating Invasion and Metastasis	HAPLN2	n	y	n	n	n	n	y	n
Activating Invasion and Metastasis	ITGA7	n	y	n	n	n	n	y	y
Activating Invasion and Metastasis	CD4	n	y	n	n	y	y	y	n
Activating Invasion and Metastasis	ITGB1	n	y	n	y	y	n	n	n
Activating Invasion and Metastasis	CCR8	n	n	y	n	y	n	n	n
Activating Invasion and Metastasis	PARVB	n	y	y	n	n	n	y	y
Activating Invasion and Metastasis	SIGLEC10	n	y	y	y	y	y	y	n
Activating Invasion and Metastasis	GSK3B	n	y	n	y	n	n	n	n
Activating Invasion and Metastasis	ITGA6	n	y	y	n	y	y	y	y
Activating Invasion and Metastasis	CD96	n	y	n	n	y	y	y	y
Activating Invasion and Metastasis	CFDP1	n	y	y	y	y	n	y	y
Activating Invasion and Metastasis	MYBPC1	n	n	y	y	n	n	n	n
Activating Invasion and Metastasis	PCDHA3	n	y	y	n	y	y	y	y
Activating Invasion and Metastasis	CNTNAP1	n	y	y	n	y	y	y	y
Activating Invasion and Metastasis	F11R	n	y	n	y	y	y	y	y
Activating Invasion and Metastasis	BMX	n	y	n	n	y	n	n	n
Activating Invasion and Metastasis	CD151	n	y	n	n	y	y	n	n
Activating Invasion and Metastasis	KIRREL2	n	y	n	n	y	y	y	y
Activating Invasion and Metastasis	ATP1B1	n	y	n	n	y	y	n	y
Activating Invasion and Metastasis	FARP2	n	y	y	y	y	n	n	n
Activating Invasion and Metastasis	PXN	n	y	n	n	y	n	n	n
Activating Invasion and Metastasis	TLN1	n	y	y	n	n	n	n	n
Activating Invasion and Metastasis	STAB2	n	n	y	n	n	n	n	n
Activating Invasion and Metastasis	ARVCF	n	y	n	n	y	y	n	n
Activating Invasion and Metastasis	TOR1A	n	y	n	n	n	n	n	n
Activating Invasion and Metastasis	LAMB2	n	y	y	y	y	y	y	y
Activating Invasion and Metastasis	CDH13	n	y	y	y	y	y	y	y
Activating Invasion and Metastasis	F5	n	y	y	n	y	y	y	y
Activating Invasion and Metastasis	HEG1	n	y	y	n	y	y	y	y
Activating Invasion and Metastasis	FLNC	n	y	y	y	y	y	y	y
Activating Invasion and Metastasis	TNFAIP6	n	n	y	n	y	y	n	n
Activating Invasion and Metastasis	TESK1	n	y	n	n	n	y	n	n
Activating Invasion and Metastasis	PIK3CB	n	y	n	n	y	n	n	n
Activating Invasion and Metastasis	PLEC	n	y	y	n	y	y	n	n
Activating Invasion and Metastasis	ITGAD	n	y	n	y	y	y	y	n
Activating Invasion and Metastasis	THBS2	n	y	n	n	y	y	y	y
Activating Invasion and Metastasis	FN1	n	y	n	n	y	y	y	y
Activating Invasion and Metastasis	TROAP	n	y	y	n	y	y	n	y
Activating Invasion and Metastasis	PARD6B	n	y	n	n	y	n	y	y
Activating Invasion and Metastasis	LMLN	n	y	n	n	n	n	n	y
Activating Invasion and Metastasis	CLDN10	n	y	y	n	y	n	y	y
Activating Invasion and Metastasis	PDZD2	n	y	y	y	y	y	y	y
Activating Invasion and Metastasis	ARF4	n	y	n	n	n	n	n	n
Activating Invasion and Metastasis	SRGAP1	n	y	n	n	y	y	n	y
Activating Invasion and Metastasis	CDH1	y	y	n	y	y	y	y	y
Activating Invasion and Metastasis	SDK2	n	y	y	y	y	y	y	y
Activating Invasion and Metastasis	MAG	n	y	y	n	y	n	y	n
Activating Invasion and Metastasis	GAS6	n	y	y	y	y	y	y	y
Activating Invasion and Metastasis	PARP9	n	y	n	n	y	y	y	y
Activating Invasion and Metastasis	ITGAV	n	y	n	n	n	n	n	n
Activating Invasion and Metastasis	PTK6	n	y	n	y	y	y	y	y
Activating Invasion and Metastasis	STAB1	n	y	y	n	y	y	y	n
Activating Invasion and Metastasis	SCRIB	n	y	y	n	y	n	n	n
Activating Invasion and Metastasis	EMILIN1	n	y	y	n	n	n	n	n
Activating Invasion and Metastasis	SIRPG	n	y	n	y	y	y	y	y
Activating Invasion and Metastasis	SIGLEC11	n	n	n	n	y	n	n	n
Activating Invasion and Metastasis	FERMT2	n	y	y	n	y	y	n	y
Activating Invasion and Metastasis	HAPLN1	n	n	y	n	y	y	n	n
Activating Invasion and Metastasis	SLURP1	n	y	n	n	y	y	y	y
Activating Invasion and Metastasis	CDH5	n	y	y	n	y	y	y	y
Activating Invasion and Metastasis	SUSD5	n	y	y	n	y	y	y	y
Activating Invasion and Metastasis	PRKD2	n	y	y	n	n	n	n	n
Activating Invasion and Metastasis	DST	n	y	y	n	y	y	n	y
Activating Invasion and Metastasis	OMD	y	n	n	n	n	n	n	n
Activating Invasion and Metastasis	CDH18	n	y	y	n	y	y	y	n
Activating Invasion and Metastasis	RND3	n	y	n	n	y	y	y	y
Activating Invasion and Metastasis	CD33	n	n	y	y	n	y	n	n
Activating Invasion and Metastasis	PCDHA7	n	y	n	n	y	y	y	y
Activating Invasion and Metastasis	CDON	n	y	n	n	y	y	n	y
Activating Invasion and Metastasis	RHOB	n	y	n	n	y	y	y	y
Activating Invasion and Metastasis	APC	y	y	y	n	y	n	n	n
Activating Invasion and Metastasis	AMTN	n	n	n	y	y	n	n	n
Activating Invasion and Metastasis	CD58	n	y	n	n	y	y	n	n
Activating Invasion and Metastasis	MFGE8	n	y	n	n	y	y	y	y
Activating Invasion and Metastasis	COL8A1	n	y	y	y	y	y	y	y
Activating Invasion and Metastasis	VASP	n	y	y	n	y	n	n	n
Activating Invasion and Metastasis	PCDHB12	n	y	y	n	y	y	y	n
Activating Invasion and Metastasis	PCDHB3	n	y	y	n	y	y	y	n
Activating Invasion and Metastasis	OMG	n	y	y	n	y	n	y	n
Activating Invasion and Metastasis	ITGB4	n	y	y	y	y	y	y	y
Activating Invasion and Metastasis	GPC6	n	y	y	y	y	y	y	y
Activating Invasion and Metastasis	BAMBI	n	y	n	n	y	y	y	y
Activating Invasion and Metastasis	SRC	n	y	n	n	y	y	y	y
Activating Invasion and Metastasis	LGALS3BP	n	y	n	y	y	y	y	y
Activating Invasion and Metastasis	PLXNC1	n	y	y	n	y	y	y	y
Activating Invasion and Metastasis	LRRN2	n	y	n	n	y	y	y	y
Activating Invasion and Metastasis	GOLPH3	n	y	n	y	y	n	n	y
Activating Invasion and Metastasis	HES5	n	n	n	n	y	y	n	n
Activating Invasion and Metastasis	ADAM22	n	y	y	n	y	y	y	y
Activating Invasion and Metastasis	DGKZ	n	y	y	n	y	y	n	n
Activating Invasion and Metastasis	CDH11	y	y	y	y	y	y	y	y
Activating Invasion and Metastasis	SYMPK	n	y	y	n	y	y	n	n
Activating Invasion and Metastasis	MYADM	n	y	y	y	y	y	y	y
Activating Invasion and Metastasis	MYH10	n	y	y	n	y	y	n	n
Activating Invasion and Metastasis	FEZ1	n	y	n	n	y	y	y	y
Activating Invasion and Metastasis	SMAD2	n	y	n	y	n	n	n	n
Activating Invasion and Metastasis	MYO18A	n	y	y	n	n	n	n	n
Activating Invasion and Metastasis	MARVELD3	n	y	n	y	y	y	y	y
Activating Invasion and Metastasis	GP5	n	n	n	n	y	y	n	n
Activating Invasion and Metastasis	PARD3	n	y	y	y	y	y	n	n
Activating Invasion and Metastasis	PRKCA	n	y	n	n	y	n	y	y
Activating Invasion and Metastasis	CD9	n	y	n	n	y	y	y	y
Activating Invasion and Metastasis	DGCR2	n	y	y	y	y	n	n	n
Activating Invasion and Metastasis	AEBP1	n	y	y	n	y	y	y	y
Activating Invasion and Metastasis	PPFIBP1	n	y	n	n	y	n	n	n
Activating Invasion and Metastasis	EMR1	n	y	n	y	y	y	y	y
Activating Invasion and Metastasis	ARHGEF6	n	y	y	n	y	n	y	y
Activating Invasion and Metastasis	SPECC1	y	y	n	n	y	y	y	y
Activating Invasion and Metastasis	TGFB2	n	y	n	y	y	y	y	y
Activating Invasion and Metastasis	ACTB	n	y	n	n	n	y	n	n
Activating Invasion and Metastasis	SIRPA	n	y	y	n	y	y	y	y
Activating Invasion and Metastasis	TNN	n	y	y	y	y	y	y	y
Activating Invasion and Metastasis	PCDHAC2	n	y	y	n	y	y	y	y
Activating Invasion and Metastasis	CUL3	n	y	y	n	n	n	n	n
Activating Invasion and Metastasis	ITGA1	n	y	y	y	y	y	n	y
Activating Invasion and Metastasis	SH3KBP1	n	y	n	n	y	y	y	y
Activating Invasion and Metastasis	CDSN	n	y	y	y	y	y	y	y
Activating Invasion and Metastasis	WWC1	n	y	y	n	y	y	y	y
Activating Invasion and Metastasis	PVR	n	y	n	n	y	n	n	y
Activating Invasion and Metastasis	TINAG	n	y	y	n	y	y	y	n
Activating Invasion and Metastasis	CCR1	n	y	y	n	y	y	y	n
Activating Invasion and Metastasis	CXCL12	n	n	y	n	y	y	n	n
Activating Invasion and Metastasis	ASTL	n	y	n	n	y	y	y	n
Activating Invasion and Metastasis	CCL4	n	n	n	n	n	y	n	n
Activating Invasion and Metastasis	ACHE	n	y	n	n	y	y	y	y
Activating Invasion and Metastasis	RASGEF1A	n	y	y	n	y	y	y	y
Activating Invasion and Metastasis	LIMS1	n	y	n	y	y	n	n	n
Activating Invasion and Metastasis	COL6A2	n	y	y	n	y	y	y	y
Activating Invasion and Metastasis	SIGLEC5	n	y	y	y	y	y	y	n
Activating Invasion and Metastasis	NRP2	n	y	y	n	y	y	y	y
Activating Invasion and Metastasis	CRB2	n	y	n	n	y	y	y	y
Activating Invasion and Metastasis	VAV2	n	y	n	n	y	y	y	n
Activating Invasion and Metastasis	EDIL3	n	y	n	n	y	y	y	y
Activating Invasion and Metastasis	EMB	n	y	n	n	y	y	y	y
Activating Invasion and Metastasis	EPHB4	n	y	y	y	y	y	y	y
Activating Invasion and Metastasis	CLSTN1	n	y	y	n	y	n	n	n
Activating Invasion and Metastasis	RSU1	n	y	y	n	y	n	n	y
Activating Invasion and Metastasis	SPP1	n	y	y	y	y	y	y	y
Activating Invasion and Metastasis	BOC	n	y	y	n	y	y	y	y
Activating Invasion and Metastasis	SCARB2	n	y	n	n	y	n	n	n
Activating Invasion and Metastasis	NEO1	n	y	y	y	y	y	y	y
Activating Invasion and Metastasis	HAPLN4	n	n	y	n	y	y	n	n
Activating Invasion and Metastasis	ATP4B	n	n	n	n	y	y	n	n
Activating Invasion and Metastasis	BTG1	y	y	n	y	y	n	n	n
Activating Invasion and Metastasis	ITGB2	n	y	y	n	y	y	y	y
Activating Invasion and Metastasis	CNTNAP2	n	y	y	n	y	y	y	y
Activating Invasion and Metastasis	FGFR4	n	y	y	n	y	y	y	y
Activating Invasion and Metastasis	ACAN	n	n	y	n	y	y	n	n
Activating Invasion and Metastasis	IZUMO1	n	y	n	n	y	y	y	y
Activating Invasion and Metastasis	BGLAP	n	y	n	n	y	n	n	n
Activating Invasion and Metastasis	COL15A1	n	y	y	n	y	y	y	n
Activating Invasion and Metastasis	SORL1	n	y	n	n	y	y	y	y
Activating Invasion and Metastasis	PCDHA6	n	y	n	n	y	y	y	y
Activating Invasion and Metastasis	PNN	n	y	y	n	y	n	n	n
Activating Invasion and Metastasis	LAMA4	n	y	y	n	y	y	y	y
Activating Invasion and Metastasis	BCAN	n	y	y	y	y	y	y	y
Activating Invasion and Metastasis	MMRN1	n	y	y	y	y	y	y	y
Activating Invasion and Metastasis	LY6D	n	y	n	y	y	y	y	y
Activating Invasion and Metastasis	HAS1	n	y	y	y	y	y	y	n
Activating Invasion and Metastasis	CTHRC1	n	y	n	n	y	y	y	y
Activating Invasion and Metastasis	EZH2	y	y	y	y	n	n	n	y
Activating Invasion and Metastasis	NLGN2	n	y	y	n	y	y	n	y
Activating Invasion and Metastasis	TNS3	n	y	y	y	y	y	y	y
Activating Invasion and Metastasis	DAB2	n	y	y	n	y	y	y	y
Activating Invasion and Metastasis	CD47	n	y	n	n	y	y	n	y
Activating Invasion and Metastasis	CXCR3	n	y	n	n	y	n	y	n
Activating Invasion and Metastasis	LAMB3	n	y	y	y	y	y	y	y
Activating Invasion and Metastasis	B4GALT1	n	y	y	n	y	n	n	y
Activating Invasion and Metastasis	THBS1	n	y	n	n	y	y	y	y
Activating Invasion and Metastasis	NCAN	n	n	y	n	y	y	n	n
Activating Invasion and Metastasis	GP9	n	n	n	n	y	n	n	n
Activating Invasion and Metastasis	EFNB1	n	y	n	y	y	y	y	y
Activating Invasion and Metastasis	ABL1	y	y	n	n	y	n	n	n
Activating Invasion and Metastasis	SSPO	n	y	y	n	y	y	y	n
Activating Invasion and Metastasis	MPP5	n	y	n	y	y	n	n	y
Activating Invasion and Metastasis	NEDD9	n	y	y	n	y	y	y	y
Activating Invasion and Metastasis	PRKCI	n	y	n	y	n	n	n	n
Activating Invasion and Metastasis	FBLN7	n	y	n	n	y	y	y	y
Activating Invasion and Metastasis	PCDHB6	n	y	y	y	y	y	y	y
Activating Invasion and Metastasis	AATF	n	y	n	y	y	y	n	y
Activating Invasion and Metastasis	COL12A1	n	y	y	n	y	y	y	y
Activating Invasion and Metastasis	LPP	y	y	y	n	n	n	n	n
Activating Invasion and Metastasis	SCARF1	n	y	n	n	y	n	y	y
Activating Invasion and Metastasis	HABP2	n	y	y	y	y	y	y	n
Activating Invasion and Metastasis	NID2	n	y	y	y	y	y	y	y
Activating Invasion and Metastasis	GCNT2	n	y	y	y	y	y	y	y
Activating Invasion and Metastasis	ITGAE	n	y	y	n	n	n	n	y
Activating Invasion and Metastasis	AOC3	n	y	n	n	y	y	y	y
Activating Invasion and Metastasis	HEPACAM	n	n	n	y	y	n	n	n
Activating Invasion and Metastasis	CDH8	n	y	y	n	y	y	y	y
Activating Invasion and Metastasis	NFATC2	n	y	y	y	y	y	y	y
Activating Invasion and Metastasis	BAI1	n	y	y	y	y	y	y	y
Activating Invasion and Metastasis	CDH15	n	y	n	y	y	y	y	n
Activating Invasion and Metastasis	PKP1	n	y	n	n	y	y	y	y
Activating Invasion and Metastasis	CLEC4A	n	y	n	n	y	n	n	n
Activating Invasion and Metastasis	CASK	n	y	n	y	y	n	n	n
Activating Invasion and Metastasis	MPZL3	n	y	n	n	y	y	y	y
Activating Invasion and Metastasis	CD6	n	y	y	n	y	y	y	n
Activating Invasion and Metastasis	CLDN9	n	y	n	n	y	y	y	y
Activating Invasion and Metastasis	ITGBL1	n	y	y	n	y	y	y	y
Activating Invasion and Metastasis	FLRT1	n	y	n	n	y	y	y	y
Activating Invasion and Metastasis	CIB1	n	y	n	y	y	y	n	n
Activating Invasion and Metastasis	PODXL	n	y	y	n	y	y	y	y
Activating Invasion and Metastasis	ATP1B2	n	n	n	n	y	y	n	n
Activating Invasion and Metastasis	L1CAM	n	y	n	n	y	y	y	y
Activating Invasion and Metastasis	CNTNAP3	n	y	n	n	y	n	y	y
Activating Invasion and Metastasis	BTBD9	n	y	y	n	y	y	n	n
Activating Invasion and Metastasis	CDHR5	n	n	n	n	y	y	n	n
Activating Invasion and Metastasis	CD99L2	n	y	n	y	y	y	y	y
Activating Invasion and Metastasis	ITGA11	n	y	y	n	y	y	y	y
Activating Invasion and Metastasis	ACTN1	n	y	n	y	y	n	n	n
Activating Invasion and Metastasis	PCDHB2	n	y	n	n	y	y	y	y
Activating Invasion and Metastasis	LAMA2	n	y	y	n	y	y	n	n
Activating Invasion and Metastasis	RGMB	n	y	n	n	y	y	n	n
Activating Invasion and Metastasis	DOCK1	n	y	n	n	y	y	y	y
Activating Invasion and Metastasis	PSTPIP1	n	y	y	n	y	n	y	y
Activating Invasion and Metastasis	DSC2	n	y	y	n	y	y	y	y
Activating Invasion and Metastasis	NRP1	n	y	n	y	y	y	y	y
Activating Invasion and Metastasis	LIMD1	n	y	n	n	n	y	n	n
Activating Invasion and Metastasis	SVEP1	n	y	y	n	y	y	y	y
Activating Invasion and Metastasis	DDR1	n	y	n	y	y	y	n	y
Activating Invasion and Metastasis	IGFBP7	n	y	y	n	y	y	y	y
Activating Invasion and Metastasis	COL1A1	y	y	y	n	y	y	y	y
Activating Invasion and Metastasis	COL28A1	n	y	y	n	y	y	y	y
Activating Invasion and Metastasis	LRRC16A	n	y	y	y	y	n	n	n
Activating Invasion and Metastasis	LIMS2	n	y	n	n	y	y	y	y
Activating Invasion and Metastasis	ZRANB1	n	y	n	n	y	n	n	n
Activating Invasion and Metastasis	CHST4	n	y	n	n	y	y	y	y
Activating Invasion and Metastasis	ITGB1BP1	n	y	n	n	n	n	n	n
Activating Invasion and Metastasis	PCDHA2	n	y	y	n	y	y	y	y
Activating Invasion and Metastasis	COL17A1	n	y	y	n	y	y	y	y
Activating Invasion and Metastasis	COL6A5	n	n	y	y	y	y	n	n
Activating Invasion and Metastasis	PTPRF	n	y	y	n	y	y	n	n
Activating Invasion and Metastasis	FGFR1	y	y	n	n	y	y	y	y
Activating Invasion and Metastasis	CDH4	n	y	y	y	y	y	y	y
Activating Invasion and Metastasis	CTNNAL1	n	y	n	n	y	y	n	y
Activating Invasion and Metastasis	DCBLD1	n	y	y	n	n	n	n	n
Activating Invasion and Metastasis	MYBPH	n	y	y	n	y	y	y	y
Activating Invasion and Metastasis	VMP1	n	y	n	n	y	n	n	n
Activating Invasion and Metastasis	RPSA	n	y	y	n	n	n	n	n
Activating Invasion and Metastasis	PTK7	n	y	y	n	y	y	y	y
Activating Invasion and Metastasis	SELL	n	y	n	n	y	y	y	y
Activating Invasion and Metastasis	CD226	n	y	y	n	y	n	y	n
Activating Invasion and Metastasis	EPHB3	n	y	y	n	y	y	y	y
Activating Invasion and Metastasis	NOTCH1	y	y	y	y	y	y	y	y
Activating Invasion and Metastasis	TGFB3	n	y	n	n	y	y	y	y
Activating Invasion and Metastasis	ABI2	n	y	y	n	n	n	n	y
Activating Invasion and Metastasis	PECAM1	n	y	n	n	y	y	y	n
Activating Invasion and Metastasis	CADM3	n	y	n	n	y	y	y	n
Activating Invasion and Metastasis	CNTN3	n	y	y	n	n	n	y	n
Activating Invasion and Metastasis	CPXM1	n	y	y	n	y	y	y	y
Activating Invasion and Metastasis	MAGI1	n	y	y	y	n	y	n	y
Activating Invasion and Metastasis	CDH3	n	y	n	n	y	y	y	y
Activating Invasion and Metastasis	KAL1	n	y	n	n	y	y	y	y
Activating Invasion and Metastasis	PCDHAC1	n	y	y	n	y	y	y	y
Activating Invasion and Metastasis	CDH24	n	y	y	y	y	y	y	y
Activating Invasion and Metastasis	AZGP1	n	y	n	n	y	y	y	y
Activating Invasion and Metastasis	PRPH2	n	n	n	n	y	n	n	n
Activating Invasion and Metastasis	AXIN2	n	y	y	n	y	y	y	y
Activating Invasion and Metastasis	TNR	n	n	y	y	y	y	n	n
Activating Invasion and Metastasis	LAMC2	n	y	n	n	y	y	y	y
Activating Invasion and Metastasis	COL18A1	n	y	y	n	y	y	y	y
Activating Invasion and Metastasis	PEAK1	n	y	y	n	y	y	n	y
Activating Invasion and Metastasis	EMR2	n	y	n	n	y	y	y	n
Activating Invasion and Metastasis	CLDN15	n	y	n	n	n	n	n	n
Activating Invasion and Metastasis	COL6A3	n	y	y	n	y	y	y	y
Activating Invasion and Metastasis	PIP5K1A	n	y	y	n	y	n	n	y
Activating Invasion and Metastasis	NCK2	n	y	y	n	y	y	n	n
Activating Invasion and Metastasis	EPHA4	n	y	n	y	y	y	y	y
Activating Invasion and Metastasis	MARVELD2	n	y	n	n	y	y	y	y
Activating Invasion and Metastasis	COL19A1	n	n	y	y	y	y	n	n
Activating Invasion and Metastasis	ENPEP	n	y	y	n	y	y	y	n
Activating Invasion and Metastasis	CNTNAP5	n	n	y	n	y	y	n	n
Activating Invasion and Metastasis	ITGA2	n	y	n	y	y	y	y	y
Activating Invasion and Metastasis	CNTN1	n	y	y	n	y	y	y	y
Activating Invasion and Metastasis	MSLN	n	y	y	n	y	y	y	y
Activating Invasion and Metastasis	PROP1	n	n	n	n	n	n	n	n
Activating Invasion and Metastasis	CTGF	n	y	n	n	y	y	y	y
Activating Invasion and Metastasis	MPDZ	n	y	n	n	y	n	y	y
Activating Invasion and Metastasis	DSCAM	n	y	y	n	y	y	y	y
Activating Invasion and Metastasis	DCBLD2	n	y	y	n	y	y	y	y
Activating Invasion and Metastasis	PCDHGB4	n	y	n	n	y	y	y	y
Activating Invasion and Metastasis	AJAP1	n	y	y	n	y	y	y	y
Activating Invasion and Metastasis	MDK	n	y	n	n	y	y	y	y
Activating Invasion and Metastasis	USP33	n	y	y	n	n	n	n	y
Activating Invasion and Metastasis	ERBB2IP	n	y	n	y	n	n	n	y
Activating Invasion and Metastasis	CXCR7	y	y	n	n	y	y	y	y
Activating Invasion and Metastasis	ITGB8	n	y	y	y	y	y	y	y
Activating Invasion and Metastasis	CTNNB1	y	y	y	n	y	n	n	n
Activating Invasion and Metastasis	MLLT4	y	y	y	y	y	y	n	n
Activating Invasion and Metastasis	PTPRS	n	y	y	n	y	y	y	y
Activating Invasion and Metastasis	IGFALS	n	y	y	n	y	y	y	n
Activating Invasion and Metastasis	AMBP	n	y	n	n	y	y	y	y
Activating Invasion and Metastasis	CD72	n	y	n	n	y	n	n	y
Activating Invasion and Metastasis	ALCAM	n	y	n	y	y	y	y	y
Activating Invasion and Metastasis	NCK1	n	y	n	n	y	n	n	n
Activating Invasion and Metastasis	HSPB11	n	y	y	y	n	n	n	n
Activating Invasion and Metastasis	CCDC88A	n	y	y	y	y	y	y	y
Activating Invasion and Metastasis	MYBPC3	n	n	n	n	n	y	n	n
Activating Invasion and Metastasis	COL16A1	n	y	n	n	y	y	y	y
Activating Invasion and Metastasis	CX3CR1	n	n	y	n	y	n	n	n
Activating Invasion and Metastasis	PCDHA5	n	y	n	y	y	y	y	y
Activating Invasion and Metastasis	SCN1B	n	y	y	n	y	y	y	y
Activating Invasion and Metastasis	EFS	n	y	n	y	y	y	y	y
Activating Invasion and Metastasis	LAMA5	n	y	y	y	y	y	y	y
Activating Invasion and Metastasis	ADA	n	y	y	n	y	y	y	y
Activating Invasion and Metastasis	NRD1	n	y	n	n	y	n	n	n
Activating Invasion and Metastasis	SPON2	n	y	y	n	y	n	y	y
Activating Invasion and Metastasis	CNTN5	n	y	y	n	y	y	y	n
Activating Invasion and Metastasis	HCK	n	n	n	n	y	y	n	n
Activating Invasion and Metastasis	ZNF703	n	y	y	y	y	y	y	y
Activating Invasion and Metastasis	NTM	n	y	y	n	y	y	y	y
Activating Invasion and Metastasis	CDH12	n	y	y	y	y	y	y	y
Activating Invasion and Metastasis	PCDHA11	n	y	y	y	y	y	y	y
Activating Invasion and Metastasis	ADAM17	n	y	y	n	y	n	n	n
Activating Invasion and Metastasis	PCDHB4	n	y	n	n	y	y	y	n
Activating Invasion and Metastasis	MAEA	n	y	y	n	y	n	n	n
Activating Invasion and Metastasis	RHBDF1	n	y	y	n	y	y	y	y
Activating Invasion and Metastasis	SELP	n	y	n	n	n	n	y	n
Activating Invasion and Metastasis	MUC16	n	y	y	y	y	y	y	y
Activating Invasion and Metastasis	ITGAL	n	y	y	n	y	y	y	n
Activating Invasion and Metastasis	OLFM4	n	n	n	y	n	y	n	n
Activating Invasion and Metastasis	FLT1	n	y	y	y	y	y	y	n
Activating Invasion and Metastasis	PARVA	n	y	y	n	y	y	y	y
Activating Invasion and Metastasis	VCAN	n	y	y	n	y	y	y	y
Activating Invasion and Metastasis	CDH9	n	n	y	y	y	y	n	n
Activating Invasion and Metastasis	MFAP4	n	y	n	n	n	n	n	n
Activating Invasion and Metastasis	SPON1	n	y	n	n	y	y	n	n
Activating Invasion and Metastasis	DPT	n	y	y	n	y	n	y	n
Activating Invasion and Metastasis	ROM1	n	y	y	n	y	y	y	y
Activating Invasion and Metastasis	NANOS1	n	y	y	y	y	y	y	y
Activating Invasion and Metastasis	ITGB5	n	y	y	n	y	y	y	y
Activating Invasion and Metastasis	ATP2A2	n	y	y	n	y	n	n	n
Activating Invasion and Metastasis	PRKCZ	n	y	n	n	y	y	n	n
Activating Invasion and Metastasis	CLDN22	n	y	n	n	y	n	n	n
Activating Invasion and Metastasis	ICAM1	n	y	n	y	y	y	y	y
Activating Invasion and Metastasis	NF2	y	y	y	n	n	n	y	y
Activating Invasion and Metastasis	CD248	n	n	y	n	y	y	n	n
Activating Invasion and Metastasis	GPR56	n	y	n	n	y	y	y	y
Activating Invasion and Metastasis	EFNB2	n	y	n	y	y	y	y	y
Activating Invasion and Metastasis	EPB41L5	n	y	n	n	y	n	n	n
Activating Invasion and Metastasis	CSF3R	y	y	y	n	y	y	y	n
Activating Invasion and Metastasis	SCARB1	n	y	n	n	y	y	n	n
Activating Invasion and Metastasis	TIAM1	n	y	y	n	y	y	y	y
Activating Invasion and Metastasis	EGFL6	n	n	n	n	y	y	n	y
Activating Invasion and Metastasis	RPS6KB1	n	y	n	n	y	n	n	n
Activating Invasion and Metastasis	SIGLEC12	n	n	y	y	y	y	n	n
Activating Invasion and Metastasis	PCDHA1	n	y	y	n	y	y	y	y
Activating Invasion and Metastasis	SEMA5A	n	y	y	y	y	y	y	y
Activating Invasion and Metastasis	CXADR	n	y	y	y	y	y	y	y
Activating Invasion and Metastasis	SORBS3	n	y	y	n	y	y	n	y
Activating Invasion and Metastasis	CLDN20	n	y	n	n	y	n	n	y
Activating Invasion and Metastasis	PLXNB1	n	y	y	n	y	y	y	y
Activating Invasion and Metastasis	RS1	n	y	n	n	y	y	y	n
Activating Invasion and Metastasis	CADM4	n	y	n	n	y	y	n	n
Activating Invasion and Metastasis	CLDN18	n	y	y	n	n	y	y	y
Activating Invasion and Metastasis	ADAMTS12	n	y	y	y	y	y	y	y
Activating Invasion and Metastasis	CD24	n	y	y	n	y	y	y	y
Activating Invasion and Metastasis	CTNNA1	n	y	y	n	n	n	n	n
Activating Invasion and Metastasis	SHROOM2	n	y	y	n	y	y	n	y
Activating Invasion and Metastasis	VCL	n	y	n	y	y	n	y	y
Activating Invasion and Metastasis	FPR2	n	y	y	y	y	y	y	y
Activating Invasion and Metastasis	LOXL2	n	y	n	n	y	y	y	y
Activating Invasion and Metastasis	CD22	n	y	n	n	y	y	y	y
Activating Invasion and Metastasis	ERBB4	n	y	y	n	y	y	y	y
Activating Invasion and Metastasis	CCR3	n	y	n	n	n	n	y	y
Activating Invasion and Metastasis	CTNND1	n	y	y	y	n	n	n	n
Activating Invasion and Metastasis	LAMC1	n	y	y	n	y	n	n	n
Activating Invasion and Metastasis	CLDN17	n	n	n	y	y	y	n	n
Activating Invasion and Metastasis	CDH16	n	y	n	n	y	y	y	n
Activating Invasion and Metastasis	IL32	n	y	y	y	y	y	y	y
Activating Invasion and Metastasis	KCTD13	n	y	n	n	n	n	n	y
Activating Invasion and Metastasis	FAM40B	n	y	y	n	y	y	y	y
Activating Invasion and Metastasis	MCAM	n	y	n	y	y	y	y	y
Activating Invasion and Metastasis	LSAMP	n	y	y	y	y	y	y	n
Activating Invasion and Metastasis	CGREF1	n	y	y	n	y	y	y	y
Activating Invasion and Metastasis	ACTN2	n	y	y	n	y	y	y	n
Activating Invasion and Metastasis	ENSG00000002586	n	n	n	n	n	n	n	n
Activating Invasion and Metastasis	SNAI2	n	y	n	n	y	y	y	y
Activating Invasion and Metastasis	ZEB1	n	y	y	y	y	y	y	y
Activating Invasion and Metastasis	ZEB2	n	y	n	n	y	y	y	y
Activating Invasion and Metastasis	CCL5	n	y	n	y	y	y	y	y
Activating Invasion and Metastasis	IL4	n	y	n	n	y	n	y	n
Activating Invasion and Metastasis	EGF	n	y	n	n	y	y	y	y
Activating Invasion and Metastasis	CSF1	n	y	n	n	y	y	y	y
Avoiding Immune Destruction	RAB33A	n	n	y	n	y	y	n	n
Avoiding Immune Destruction	PROCR	n	y	n	y	y	y	y	y
Avoiding Immune Destruction	ULBP3	n	y	n	n	y	n	y	y
Avoiding Immune Destruction	CTSH	n	y	y	n	y	y	y	y
Avoiding Immune Destruction	ULBP1	n	y	n	y	y	y	y	y
Avoiding Immune Destruction	RAB4A	n	y	n	n	y	n	n	n
Avoiding Immune Destruction	CCR4	n	n	n	n	y	n	n	n
Avoiding Immune Destruction	CD8A	n	y	y	n	y	y	y	n
Avoiding Immune Destruction	LILRB1	n	n	y	y	n	y	n	n
Avoiding Immune Destruction	CD209	n	n	n	y	n	n	n	n
Avoiding Immune Destruction	RAET1G	n	y	n	y	y	y	y	y
Avoiding Immune Destruction	RAB27A	n	y	n	n	y	n	n	n
Avoiding Immune Destruction	RAB32	n	y	n	n	y	y	y	y
Avoiding Immune Destruction	ULBP2	n	y	n	n	y	y	y	y
Avoiding Immune Destruction	RAB35	n	y	n	n	y	n	n	n
Avoiding Immune Destruction	FCGRT	n	y	n	y	y	y	y	y
Avoiding Immune Destruction	RAET1L	n	y	n	y	y	y	y	y
Avoiding Immune Destruction	IFNG	n	n	n	n	y	y	n	n
Avoiding Immune Destruction	RAB34	n	y	n	y	y	y	y	y
Avoiding Immune Destruction	RAB3B	n	y	n	n	y	y	y	y
Avoiding Immune Destruction	MICA	n	y	n	y	y	y	y	y
Avoiding Immune Destruction	RAET1E	n	y	y	n	y	n	y	y
Avoiding Immune Destruction	CTSL1	n	y	n	n	y	y	y	y
Avoiding Immune Destruction	RAB5B	n	y	n	n	n	n	n	n
Avoiding Immune Destruction	RAB8B	n	y	y	n	y	y	n	n
Avoiding Immune Destruction	LILRB2	n	n	y	y	y	y	n	n
Avoiding Immune Destruction	HLA-G	n	y	y	n	y	y	y	y
Avoiding Immune Destruction	AZGP1	n	y	n	n	y	y	y	y
Avoiding Immune Destruction	MICB	n	y	n	y	y	y	y	y
Avoiding Immune Destruction	RAB10	n	y	n	n	y	n	n	n
Avoiding Immune Destruction	MR1	n	y	n	n	y	n	y	y
Avoiding Immune Destruction	RAB6A	n	y	n	n	y	n	n	n
Avoiding Immune Destruction	RAB3C	n	y	y	y	y	y	y	y
Avoiding Immune Destruction	RELB	n	y	y	n	y	y	y	y
Avoiding Immune Destruction	ICAM1	n	y	n	y	y	y	y	y
Avoiding Immune Destruction	CLEC4M	n	n	y	n	y	y	n	n
Avoiding Immune Destruction	CTSS	n	y	n	n	y	y	y	y
Avoiding Immune Destruction	HFE	n	y	n	y	y	y	y	y
Deregulating Cellular Energetics	ATP5B	n	y	n	n	y	n	n	n
Deregulating Cellular Energetics	SLC25A27	n	y	y	y	y	y	y	y
Deregulating Cellular Energetics	COX6C	y	y	n	n	y	n	n	n
Deregulating Cellular Energetics	COX4I2	n	n	y	n	y	y	n	n
Deregulating Cellular Energetics	AVPR1A	n	n	y	y	y	y	n	n
Deregulating Cellular Energetics	COX7C	n	y	n	n	n	n	n	n
Deregulating Cellular Energetics	RUNX1T1	y	y	y	y	y	y	y	n
Deregulating Cellular Energetics	GNPDA1	n	y	n	n	y	y	n	y
Deregulating Cellular Energetics	CEBPA	y	y	y	n	y	y	y	y
Deregulating Cellular Energetics	PHKG2	n	y	y	n	n	n	n	n
Deregulating Cellular Energetics	ATPIF1	n	y	n	n	y	n	n	n
Deregulating Cellular Energetics	POMC	n	y	n	n	y	y	y	y
Deregulating Cellular Energetics	PDX1	n	n	y	n	y	y	n	n
Deregulating Cellular Energetics	GIPR	n	y	n	n	y	y	y	y
Deregulating Cellular Energetics	FDXR	n	y	y	n	y	n	n	n
Deregulating Cellular Energetics	ACO2	n	y	n	n	n	n	n	n
Deregulating Cellular Energetics	XYLB	n	y	n	n	n	y	n	y
Deregulating Cellular Energetics	COX7A1	n	y	n	n	n	n	n	n
Deregulating Cellular Energetics	SCO1	n	y	n	n	n	n	n	n
Deregulating Cellular Energetics	FECH	n	y	n	n	y	y	n	y
Deregulating Cellular Energetics	COX4I1	n	y	n	n	n	n	n	n
Deregulating Cellular Energetics	ASIP	n	y	n	n	n	n	y	y
Deregulating Cellular Energetics	COX6A2	n	y	n	n	y	y	y	n
Deregulating Cellular Energetics	COX6A1	n	y	n	n	n	n	n	n
Deregulating Cellular Energetics	AVP	n	n	n	n	y	y	n	n
Deregulating Cellular Energetics	DHTKD1	n	y	n	y	y	n	n	y
Deregulating Cellular Energetics	PHKA2	n	y	y	y	y	n	n	n
Deregulating Cellular Energetics	GBE1	n	y	y	n	y	n	n	n
Deregulating Cellular Energetics	NRF1	n	y	y	n	y	n	n	n
Deregulating Cellular Energetics	PPARD	n	y	n	n	y	n	n	n
Deregulating Cellular Energetics	ACOX1	n	y	n	y	y	y	n	n
Deregulating Cellular Energetics	DLST	n	y	n	n	n	n	n	n
Deregulating Cellular Energetics	MCHR1	n	n	n	n	y	y	n	n
Deregulating Cellular Energetics	GCGR	n	y	n	n	y	y	y	n
Deregulating Cellular Energetics	GYS2	n	n	y	n	y	y	n	n
Deregulating Cellular Energetics	THTPA	n	y	n	n	n	n	n	n
Deregulating Cellular Energetics	PHKA1	n	y	n	y	y	n	n	n
Deregulating Cellular Energetics	VGF	n	y	y	n	y	y	y	y
Deregulating Cellular Energetics	ENPP1	n	y	n	n	y	y	y	y
Deregulating Cellular Energetics	COX17	n	y	n	n	y	n	n	n
Deregulating Cellular Energetics	ADIPOQ	n	n	y	n	n	n	n	n
Deregulating Cellular Energetics	AQP7	n	y	y	n	y	n	y	n
Deregulating Cellular Energetics	PHKB	n	y	y	n	y	n	n	n
Deregulating Cellular Energetics	SLC25A3	n	y	n	n	y	n	n	n
Deregulating Cellular Energetics	UQCR11	n	y	n	n	n	n	n	n
Deregulating Cellular Energetics	ADRB3	n	n	y	n	y	y	n	n
Deregulating Cellular Energetics	CROT	n	y	n	n	y	n	n	y
Deregulating Cellular Energetics	PPP1R2	n	y	n	n	y	n	n	n
Deregulating Cellular Energetics	OGDH	n	y	y	y	n	n	n	n
Deregulating Cellular Energetics	COX8A	n	y	n	n	y	n	n	y
Deregulating Cellular Energetics	CYB5R4	n	y	n	n	y	n	n	n
Deregulating Cellular Energetics	SLC25A4	n	y	n	n	y	y	n	n
Deregulating Cellular Energetics	SLC2A1	n	y	n	n	y	n	y	y
Deregulating Cellular Energetics	HIF1A	n	y	y	n	y	n	n	n
Deregulating Cellular Energetics	EPAS1	n	y	y	n	y	y	y	y
Deregulating Cellular Energetics	IDH2	y	y	n	y	n	y	n	y
Deregulating Cellular Energetics	IDH1	y	y	y	n	n	n	n	n
Enabling Replicative Immortality	SMC5	n	y	y	n	y	y	n	n
Enabling Replicative Immortality	CALR	y	y	n	n	y	n	n	y
Enabling Replicative Immortality	XRCC5	n	y	y	n	y	n	n	n
Enabling Replicative Immortality	RPA1	n	y	n	n	n	n	n	n
Enabling Replicative Immortality	POLE	n	y	y	n	n	y	n	y
Enabling Replicative Immortality	ACD	n	y	y	n	y	y	n	y
Enabling Replicative Immortality	TBX2	n	y	n	n	y	y	y	y
Enabling Replicative Immortality	PRIM2	n	y	y	n	y	n	n	y
Enabling Replicative Immortality	ERCC4	y	y	n	n	n	n	n	y
Enabling Replicative Immortality	RFC3	n	y	n	n	n	n	n	y
Enabling Replicative Immortality	ULK3	n	y	n	n	n	n	n	y
Enabling Replicative Immortality	PLA2R1	n	y	y	n	y	y	y	y
Enabling Replicative Immortality	TP53	y	y	y	n	n	n	n	y
Enabling Replicative Immortality	PRKDC	n	y	y	y	n	n	n	y
Enabling Replicative Immortality	ID2	n	y	n	n	y	y	y	y
Enabling Replicative Immortality	LIG1	n	y	y	n	n	n	n	y
Enabling Replicative Immortality	CHEK1	n	y	y	n	y	n	n	y
Enabling Replicative Immortality	POLA1	n	y	y	y	y	n	n	y
Enabling Replicative Immortality	PARP1	n	y	y	n	y	y	n	y
Enabling Replicative Immortality	CTC1	n	y	y	n	n	n	n	y
Enabling Replicative Immortality	BLM	y	y	n	n	y	n	n	y
Enabling Replicative Immortality	POLD2	n	y	n	n	y	n	n	y
Enabling Replicative Immortality	FBXO4	n	y	n	n	y	y	n	y
Enabling Replicative Immortality	SP100	n	y	n	n	y	y	y	y
Enabling Replicative Immortality	PCNA	n	y	n	n	y	n	y	y
Enabling Replicative Immortality	ATR	n	y	y	n	n	n	n	n
Enabling Replicative Immortality	WNT16	n	y	y	n	n	y	y	y
Enabling Replicative Immortality	HRAS	y	y	n	n	n	y	n	n
Enabling Replicative Immortality	PIF1	n	y	y	n	n	y	n	y
Enabling Replicative Immortality	RFC2	n	y	y	n	y	n	n	y
Enabling Replicative Immortality	PRIM1	n	y	n	y	n	n	n	y
Enabling Replicative Immortality	OBFC1	n	y	y	n	y	n	n	n
Enabling Replicative Immortality	CHEK2	y	y	y	n	y	y	n	n
Enabling Replicative Immortality	C2orf40	n	n	n	n	y	y	n	n
Enabling Replicative Immortality	TERF2IP	n	y	y	n	y	n	n	n
Enabling Replicative Immortality	RFC1	n	y	n	n	n	n	n	n
Enabling Replicative Immortality	RAD50	n	y	n	y	n	n	n	n
Enabling Replicative Immortality	TINF2	n	y	y	n	y	y	n	n
Enabling Replicative Immortality	DCLRE1B	n	y	y	n	n	n	n	y
Enabling Replicative Immortality	POLD4	n	y	n	n	y	y	n	n
Enabling Replicative Immortality	DNA2	n	y	y	n	n	n	n	y
Enabling Replicative Immortality	POLD1	n	y	n	n	n	y	n	y
Enabling Replicative Immortality	NBN	y	y	y	n	n	n	n	n
Enabling Replicative Immortality	RFC4	n	y	y	n	n	n	n	y
Enabling Replicative Immortality	RPA2	n	y	n	n	y	y	n	y
Enabling Replicative Immortality	CDKN1A	n	y	n	n	y	y	y	y
Enabling Replicative Immortality	OPA1	n	y	y	n	n	n	n	n
Enabling Replicative Immortality	POLA2	n	y	n	n	y	n	n	y
Enabling Replicative Immortality	PML	y	y	y	n	y	n	n	n
Enabling Replicative Immortality	TBX3	n	y	y	n	y	y	y	y
Enabling Replicative Immortality	CDKN2A	y	y	y	n	y	y	y	y
Enabling Replicative Immortality	HIST3H3	n	n	y	n	n	y	n	n
Enabling Replicative Immortality	TERF1	n	y	n	n	y	n	n	n
Enabling Replicative Immortality	POLE2	n	y	n	n	n	y	n	y
Enabling Replicative Immortality	SMG6	n	y	n	y	n	n	n	n
Enabling Replicative Immortality	RAD51D	n	y	n	n	n	y	n	y
Enabling Replicative Immortality	DKC1	n	y	y	n	y	n	n	y
Enabling Replicative Immortality	NSMCE2	n	y	n	n	y	n	n	y
Enabling Replicative Immortality	ATM	y	y	y	n	n	n	n	n
Enabling Replicative Immortality	MME	n	y	y	n	y	y	y	y
Enabling Replicative Immortality	PTGES3	n	y	n	y	y	n	n	n
Enabling Replicative Immortality	RTEL1	n	y	y	n	y	n	n	y
Enabling Replicative Immortality	XRCC6	n	y	n	n	y	n	n	n
Enabling Replicative Immortality	TERT	y	y	n	n	y	y	y	y
Enabling Replicative Immortality	KAT6A	y	y	n	n	y	n	n	n
Enabling Replicative Immortality	RFC5	n	y	y	n	n	n	n	y
Enabling Replicative Immortality	RPA3	n	y	y	n	y	n	n	y
Enabling Replicative Immortality	POLD3	n	y	n	n	y	n	n	y
Enabling Replicative Immortality	FEN1	n	y	n	n	y	n	n	y
Enabling Replicative Immortality	SRF	n	y	n	n	y	y	n	n
Enabling Replicative Immortality	MAP2K1	y	y	y	n	n	n	n	n
Enabling Replicative Immortality	SMC6	n	y	y	n	y	n	n	n
Enabling Replicative Immortality	WRN	y	y	y	n	y	y	n	n
Enabling Replicative Immortality	POT1	y	y	n	n	y	n	n	n
Enabling Replicative Immortality	DCLRE1C	n	y	y	n	y	y	n	n
Enabling Replicative Immortality	PARP3	n	y	y	n	n	n	n	n
Enabling Replicative Immortality	PRKCD	n	y	n	n	y	y	n	n
Enabling Replicative Immortality	TERF2	n	y	n	n	n	n	n	y
Enabling Replicative Immortality	CTNNB1	y	y	y	n	y	n	n	n
Evading Growth Suppressors	CCNO	n	y	n	y	y	y	y	y
Evading Growth Suppressors	MVP	n	y	n	n	y	y	n	n
Evading Growth Suppressors	AKT1	y	y	n	n	y	y	n	n
Evading Growth Suppressors	SKP2	n	y	n	y	n	n	n	y
Evading Growth Suppressors	SPIN2B	n	y	n	y	y	y	y	y
Evading Growth Suppressors	USP39	n	y	n	n	y	n	n	n
Evading Growth Suppressors	RCBTB1	n	y	y	n	y	n	n	n
Evading Growth Suppressors	LTK	n	y	y	n	y	y	y	y
Evading Growth Suppressors	PAX3	y	y	n	n	y	y	y	n
Evading Growth Suppressors	CDK3	n	y	n	n	y	n	n	n
Evading Growth Suppressors	CCDC124	n	y	n	y	y	y	n	n
Evading Growth Suppressors	SBDS	y	y	y	n	n	n	n	n
Evading Growth Suppressors	CHMP3	n	y	n	n	n	n	n	n
Evading Growth Suppressors	PDS5B	n	y	y	n	y	n	n	n
Evading Growth Suppressors	IGFBP4	n	y	n	n	y	y	y	y
Evading Growth Suppressors	IFLTD1	n	y	n	n	y	y	y	n
Evading Growth Suppressors	RB1CC1	n	y	n	n	y	n	n	n
Evading Growth Suppressors	ILK	n	y	n	n	y	n	n	n
Evading Growth Suppressors	FES	n	y	y	n	y	y	y	y
Evading Growth Suppressors	ELF5	n	y	y	n	y	y	y	y
Evading Growth Suppressors	CSF1	n	y	n	n	y	y	y	y
Evading Growth Suppressors	MATK	n	y	y	n	y	y	y	y
Evading Growth Suppressors	CYLD	y	y	n	n	y	y	n	n
Evading Growth Suppressors	LZTS1	n	y	n	y	y	y	y	n
Evading Growth Suppressors	PRKCE	n	y	n	y	y	y	y	y
Evading Growth Suppressors	UHRF1	n	y	n	n	y	y	n	y
Evading Growth Suppressors	PROK2	n	n	n	n	y	y	n	n
Evading Growth Suppressors	CKLF	n	y	n	n	y	y	n	y
Evading Growth Suppressors	ERF	n	y	n	n	y	n	n	n
Evading Growth Suppressors	NRG1	n	y	y	n	y	y	y	y
Evading Growth Suppressors	FURIN	n	y	n	n	y	y	y	y
Evading Growth Suppressors	TFDP1	n	y	n	y	y	y	n	n
Evading Growth Suppressors	EDNRA	n	y	y	n	y	y	y	y
Evading Growth Suppressors	HMG20B	n	y	y	n	y	n	n	n
Evading Growth Suppressors	MPHOSPH8	n	y	y	n	y	n	n	n
Evading Growth Suppressors	STEAP3	n	y	y	n	y	y	y	y
Evading Growth Suppressors	AMBN	n	n	y	n	y	y	n	n
Evading Growth Suppressors	BRD7	n	y	y	n	y	y	n	n
Evading Growth Suppressors	CD74	y	y	y	n	y	y	y	y
Evading Growth Suppressors	SRA1	n	y	n	n	n	n	n	n
Evading Growth Suppressors	TPX2	n	y	n	n	y	n	n	y
Evading Growth Suppressors	COL4A3	n	y	y	n	y	y	y	y
Evading Growth Suppressors	ARL8B	n	y	y	n	y	n	n	n
Evading Growth Suppressors	SMAD4	y	y	n	n	y	y	y	y
Evading Growth Suppressors	IL5RA	n	n	n	n	y	y	n	n
Evading Growth Suppressors	XRCC5	n	y	y	n	y	n	n	n
Evading Growth Suppressors	BUB1B	y	y	y	n	y	n	n	y
Evading Growth Suppressors	GNAT1	n	n	n	n	y	y	n	n
Evading Growth Suppressors	LARP1	n	y	n	n	y	y	n	n
Evading Growth Suppressors	MELK	n	y	n	n	n	y	n	y
Evading Growth Suppressors	MXD1	n	y	n	n	y	n	n	y
Evading Growth Suppressors	KCTD11	n	y	n	n	y	y	n	y
Evading Growth Suppressors	MAPK1	n	y	n	n	y	n	n	n
Evading Growth Suppressors	COPS2	n	y	n	n	n	n	n	n
Evading Growth Suppressors	KHDRBS1	n	y	y	n	y	n	n	n
Evading Growth Suppressors	HDGFRP3	n	y	n	y	y	y	y	y
Evading Growth Suppressors	TXLNA	n	y	y	n	y	y	n	n
Evading Growth Suppressors	REG3A	n	n	n	y	n	n	n	n
Evading Growth Suppressors	CD5	n	n	y	n	y	y	n	n
Evading Growth Suppressors	SEPT8	n	y	y	n	y	y	n	n
Evading Growth Suppressors	DACH1	n	y	y	y	y	y	y	n
Evading Growth Suppressors	DBF4B	n	y	y	n	y	n	n	y
Evading Growth Suppressors	PAK4	n	y	n	n	y	n	n	y
Evading Growth Suppressors	PTEN	y	y	n	y	y	n	n	n
Evading Growth Suppressors	BLZF1	n	y	n	n	n	n	n	n
Evading Growth Suppressors	HDGF	n	y	n	n	n	n	n	n
Evading Growth Suppressors	TUSC2	n	y	y	n	n	n	n	n
Evading Growth Suppressors	MIF	n	y	n	n	y	n	n	n
Evading Growth Suppressors	UBE2L3	n	y	n	n	n	n	n	n
Evading Growth Suppressors	PARD6A	n	y	y	n	y	y	y	y
Evading Growth Suppressors	EID1	n	y	n	n	n	n	n	n
Evading Growth Suppressors	TACC1	n	y	y	n	y	y	n	y
Evading Growth Suppressors	THAP5	n	y	n	n	y	n	n	n
Evading Growth Suppressors	GLI2	n	y	y	n	y	y	y	y
Evading Growth Suppressors	MTCP1	y	y	y	n	y	n	n	n
Evading Growth Suppressors	BOK	n	y	n	y	y	y	y	y
Evading Growth Suppressors	SPAG5	n	y	n	y	y	y	n	y
Evading Growth Suppressors	CUZD1	n	y	y	n	y	n	y	y
Evading Growth Suppressors	ALKBH3	n	y	n	n	y	y	y	y
Evading Growth Suppressors	IFNAR2	n	y	n	n	y	n	n	n
Evading Growth Suppressors	RAF1	y	y	n	n	n	n	n	n
Evading Growth Suppressors	RABGAP1	n	y	n	n	y	n	n	n
Evading Growth Suppressors	GAK	n	y	y	n	y	n	n	n
Evading Growth Suppressors	DCTN2	n	y	y	n	n	y	n	n
Evading Growth Suppressors	PRMT5	n	y	n	y	y	n	n	y
Evading Growth Suppressors	CHRM3	n	y	n	n	y	y	y	y
Evading Growth Suppressors	CHAF1B	n	y	y	n	n	y	n	y
Evading Growth Suppressors	RPS27	n	y	n	n	n	n	n	n
Evading Growth Suppressors	PEMT	n	y	y	n	n	y	n	y
Evading Growth Suppressors	CCPG1	n	y	y	n	n	n	y	y
Evading Growth Suppressors	COL4A3BP	n	y	y	n	y	n	n	n
Evading Growth Suppressors	SUPT5H	n	y	n	y	y	n	n	n
Evading Growth Suppressors	AVPI1	n	y	n	n	y	y	y	y
Evading Growth Suppressors	UBE2C	n	y	n	n	y	y	y	y
Evading Growth Suppressors	KITLG	n	y	n	y	y	y	y	y
Evading Growth Suppressors	CABLES1	n	y	n	y	y	y	n	y
Evading Growth Suppressors	RAC1	y	y	n	y	n	y	n	n
Evading Growth Suppressors	MAPRE2	n	y	n	n	y	y	y	y
Evading Growth Suppressors	CITED1	n	y	n	n	y	y	y	n
Evading Growth Suppressors	BYSL	n	y	n	n	y	n	n	n
Evading Growth Suppressors	SRRT	n	y	y	n	y	n	n	n
Evading Growth Suppressors	DDIT4	n	y	n	y	y	y	n	y
Evading Growth Suppressors	TMPRSS11A	n	n	n	n	y	y	n	n
Evading Growth Suppressors	SH2D2A	n	y	n	n	y	y	y	y
Evading Growth Suppressors	IGSF8	n	y	y	y	y	n	n	n
Evading Growth Suppressors	PPP1R1C	n	y	n	n	y	n	y	y
Evading Growth Suppressors	ECD	n	y	n	n	y	n	n	n
Evading Growth Suppressors	BCAT1	n	y	y	n	y	y	y	y
Evading Growth Suppressors	USP13	n	y	y	n	y	y	n	y
Evading Growth Suppressors	PRPF40A	n	y	y	n	n	n	n	n
Evading Growth Suppressors	C2orf29	n	y	n	y	y	n	n	n
Evading Growth Suppressors	TP53	y	y	y	n	n	n	n	y
Evading Growth Suppressors	STIL	y	y	n	n	n	n	n	y
Evading Growth Suppressors	BIN1	n	y	n	n	y	y	y	y
Evading Growth Suppressors	CHRM1	n	n	n	n	y	y	n	n
Evading Growth Suppressors	PKN2	n	y	y	n	y	n	n	y
Evading Growth Suppressors	TRNP1	n	y	n	y	y	y	y	y
Evading Growth Suppressors	GRPR	n	y	n	y	y	y	y	y
Evading Growth Suppressors	PDCD6IP	n	y	y	n	n	n	n	n
Evading Growth Suppressors	BLCAP	n	y	n	n	n	n	n	n
Evading Growth Suppressors	SPDYC	n	n	n	n	y	n	n	n
Evading Growth Suppressors	GPS1	n	y	y	n	n	n	n	n
Evading Growth Suppressors	CREG1	n	y	y	y	y	y	y	y
Evading Growth Suppressors	GNL3	n	y	n	n	n	n	n	n
Evading Growth Suppressors	PLCE1	n	y	y	n	y	y	y	y
Evading Growth Suppressors	CDC25A	n	y	y	n	n	y	n	y
Evading Growth Suppressors	CCKBR	n	n	y	n	y	y	n	n
Evading Growth Suppressors	DUSP22	n	y	n	n	y	y	n	n
Evading Growth Suppressors	KDM1A	n	y	y	n	n	n	n	n
Evading Growth Suppressors	CROCC	n	y	y	n	y	y	n	y
Evading Growth Suppressors	MAP3K8	n	y	n	y	y	n	y	y
Evading Growth Suppressors	AURKB	n	y	n	n	y	y	y	y
Evading Growth Suppressors	HOXB4	n	y	n	y	y	y	y	y
Evading Growth Suppressors	POLA1	n	y	y	y	y	n	n	y
Evading Growth Suppressors	PDK1	n	y	n	n	n	n	n	n
Evading Growth Suppressors	POC1B	n	y	y	n	n	n	n	y
Evading Growth Suppressors	NASP	n	y	y	n	n	n	n	y
Evading Growth Suppressors	MRE11A	n	y	y	n	n	n	n	n
Evading Growth Suppressors	PPP1CA	n	y	n	n	n	n	n	y
Evading Growth Suppressors	BANP	n	y	y	n	n	n	n	y
Evading Growth Suppressors	BEX2	n	y	n	n	y	y	y	y
Evading Growth Suppressors	PAK7	n	y	y	n	y	y	y	n
Evading Growth Suppressors	PDAP1	n	y	n	n	y	n	n	n
Evading Growth Suppressors	IFI16	n	y	y	y	y	y	y	y
Evading Growth Suppressors	PARD6G	n	y	n	n	y	y	n	y
Evading Growth Suppressors	USP22	n	y	n	n	n	n	n	n
Evading Growth Suppressors	FBXL7	n	y	y	n	y	y	y	y
Evading Growth Suppressors	CXCL1	n	y	n	y	y	y	y	y
Evading Growth Suppressors	FSCN1	n	y	n	n	y	y	y	y
Evading Growth Suppressors	PDCD2L	n	y	n	y	y	n	n	y
Evading Growth Suppressors	STAT3	y	y	y	n	n	n	n	n
Evading Growth Suppressors	KLK10	n	y	y	y	y	y	y	y
Evading Growth Suppressors	ARF6	n	y	n	n	n	n	y	y
Evading Growth Suppressors	CDC16	n	y	n	n	y	y	n	n
Evading Growth Suppressors	PDXK	n	y	n	n	y	n	n	n
Evading Growth Suppressors	PRKD1	n	y	y	n	y	y	y	y
Evading Growth Suppressors	RASSF4	n	y	y	n	n	y	y	y
Evading Growth Suppressors	BCAR1	n	y	y	n	y	y	n	n
Evading Growth Suppressors	NAB2	n	y	n	y	y	y	n	y
Evading Growth Suppressors	MARVELD1	n	y	n	n	y	y	y	y
Evading Growth Suppressors	URGCP	n	y	y	n	n	n	n	n
Evading Growth Suppressors	FER	n	y	n	n	n	n	n	n
Evading Growth Suppressors	SEPT14	n	y	n	n	n	y	y	n
Evading Growth Suppressors	BAK1	n	y	n	n	y	n	n	n
Evading Growth Suppressors	TGFBI	n	y	n	n	y	y	y	y
Evading Growth Suppressors	CSF1R	n	y	y	n	y	y	y	y
Evading Growth Suppressors	TET2	y	y	y	y	y	n	n	n
Evading Growth Suppressors	CUL1	n	y	n	n	y	n	n	n
Evading Growth Suppressors	PA2G4	n	y	y	n	n	n	n	n
Evading Growth Suppressors	KLF10	n	y	y	n	y	y	n	n
Evading Growth Suppressors	DLGAP5	n	y	n	n	n	n	n	y
Evading Growth Suppressors	PIM2	n	y	n	n	y	y	n	y
Evading Growth Suppressors	TSPY1	n	y	n	n	n	n	y	n
Evading Growth Suppressors	ZEB1	n	y	y	y	y	y	y	y
Evading Growth Suppressors	LIG4	n	y	n	n	n	n	n	n
Evading Growth Suppressors	MAS1	n	n	n	n	y	y	n	n
Evading Growth Suppressors	LLGL2	n	y	y	y	y	n	y	y
Evading Growth Suppressors	AHR	n	y	n	n	y	n	y	y
Evading Growth Suppressors	CDK5	n	y	n	n	y	y	n	y
Evading Growth Suppressors	LRP1	n	y	y	y	y	y	y	y
Evading Growth Suppressors	SIPA1	n	y	y	n	y	y	n	y
Evading Growth Suppressors	TNFSF9	n	y	n	y	y	y	y	y
Evading Growth Suppressors	GNG2	n	y	n	y	y	y	y	n
Evading Growth Suppressors	IRS2	n	y	n	y	y	y	y	y
Evading Growth Suppressors	INSM1	n	y	n	y	y	y	y	y
Evading Growth Suppressors	AMELX	n	n	y	y	y	y	n	n
Evading Growth Suppressors	EMP1	n	y	n	n	y	y	y	y
Evading Growth Suppressors	PCNA	n	y	n	n	y	n	y	y
Evading Growth Suppressors	TLK1	n	y	n	n	n	n	n	n
Evading Growth Suppressors	LHX9	n	y	n	n	y	y	y	n
Evading Growth Suppressors	NAA60	n	y	n	y	y	y	n	n
Evading Growth Suppressors	FOXM1	n	y	y	n	y	y	n	y
Evading Growth Suppressors	POC5	n	y	n	y	y	n	n	n
Evading Growth Suppressors	CHTF8	n	y	n	n	y	n	n	n
Evading Growth Suppressors	MDM4	y	y	n	y	y	n	n	y
Evading Growth Suppressors	NOLC1	n	y	y	n	y	n	n	n
Evading Growth Suppressors	KIF2C	n	y	y	y	y	n	n	y
Evading Growth Suppressors	CHAF1A	n	y	y	y	n	n	n	y
Evading Growth Suppressors	TXNRD1	n	y	y	n	y	y	n	y
Evading Growth Suppressors	MAPK3	n	y	n	n	n	n	n	n
Evading Growth Suppressors	UCHL1	n	y	n	y	y	y	y	y
Evading Growth Suppressors	E4F1	n	y	n	y	n	n	n	n
Evading Growth Suppressors	PRR5	n	y	y	n	y	y	y	y
Evading Growth Suppressors	PYHIN1	n	n	y	y	y	y	n	n
Evading Growth Suppressors	PICALM	y	y	n	n	y	n	n	n
Evading Growth Suppressors	ATR	n	y	y	n	n	n	n	n
Evading Growth Suppressors	CTCFL	n	y	n	n	y	y	y	y
Evading Growth Suppressors	APPL1	n	y	n	n	y	n	n	n
Evading Growth Suppressors	RASGRP4	n	n	y	n	y	y	n	n
Evading Growth Suppressors	IRF2	n	y	y	n	y	n	n	n
Evading Growth Suppressors	GCG	n	y	y	n	y	y	y	y
Evading Growth Suppressors	CCNT1	n	y	y	n	y	n	n	n
Evading Growth Suppressors	ELN	y	y	n	n	y	y	y	n
Evading Growth Suppressors	RAP1B	n	y	n	n	n	n	n	n
Evading Growth Suppressors	ISG20	n	y	n	n	y	y	y	y
Evading Growth Suppressors	EPS8	n	y	y	n	y	y	y	y
Evading Growth Suppressors	NPY	n	n	n	n	y	y	n	n
Evading Growth Suppressors	CITED2	n	y	n	y	y	n	y	y
Evading Growth Suppressors	KAT2A	n	y	n	n	y	y	n	n
Evading Growth Suppressors	NCF1	n	n	n	n	n	n	n	n
Evading Growth Suppressors	SPHK2	n	y	n	n	y	n	n	y
Evading Growth Suppressors	NDP	n	y	n	n	y	y	y	n
Evading Growth Suppressors	HRAS	y	y	n	n	n	y	n	n
Evading Growth Suppressors	BOP1	n	y	n	n	y	n	n	y
Evading Growth Suppressors	STAT4	n	y	y	n	y	y	y	y
Evading Growth Suppressors	EVI5	n	y	y	n	y	y	n	n
Evading Growth Suppressors	AR	n	y	n	y	y	y	y	y
Evading Growth Suppressors	AURKA	n	y	n	n	n	n	n	y
Evading Growth Suppressors	RBBP7	n	y	n	y	y	n	n	y
Evading Growth Suppressors	SIX2	n	y	n	y	y	y	y	y
Evading Growth Suppressors	YME1L1	n	y	n	n	y	n	n	n
Evading Growth Suppressors	FRAT2	n	y	n	n	y	y	n	n
Evading Growth Suppressors	BUB1	n	y	y	y	y	n	n	y
Evading Growth Suppressors	RPS6KA1	n	y	y	n	y	n	n	n
Evading Growth Suppressors	ARL2	n	y	n	n	y	n	n	y
Evading Growth Suppressors	CSPG4	n	y	y	n	y	y	y	y
Evading Growth Suppressors	TXLNG	n	y	y	n	n	n	n	n
Evading Growth Suppressors	DMTF1	n	y	n	n	y	n	n	n
Evading Growth Suppressors	PARD6B	n	y	n	n	y	n	y	y
Evading Growth Suppressors	PELO	n	y	y	y	y	y	n	y
Evading Growth Suppressors	CKS1B	n	y	n	n	y	y	n	y
Evading Growth Suppressors	ADRA1D	n	y	y	n	y	y	y	y
Evading Growth Suppressors	PTP4A1	n	y	n	y	y	n	y	n
Evading Growth Suppressors	BST2	n	y	n	y	y	y	y	y
Evading Growth Suppressors	GAS6	n	y	y	y	y	y	y	y
Evading Growth Suppressors	GPS2	n	y	n	n	n	n	n	y
Evading Growth Suppressors	CLK1	n	y	y	n	n	n	n	n
Evading Growth Suppressors	SCRIB	n	y	y	n	y	n	n	n
Evading Growth Suppressors	CABLES2	n	y	n	n	n	y	n	y
Evading Growth Suppressors	SERPINF1	n	y	n	n	y	y	y	y
Evading Growth Suppressors	GPC4	n	y	n	y	y	y	y	y
Evading Growth Suppressors	KIAA1967	n	y	y	n	y	n	n	n
Evading Growth Suppressors	USPL1	n	y	y	n	y	n	n	n
Evading Growth Suppressors	ASCC3	n	y	y	n	y	n	n	n
Evading Growth Suppressors	SIAH1	n	y	n	y	n	n	n	n
Evading Growth Suppressors	FGF6	n	n	y	n	y	y	n	n
Evading Growth Suppressors	WTAP	n	y	n	y	n	n	n	n
Evading Growth Suppressors	LAMP3	n	y	n	n	y	y	y	y
Evading Growth Suppressors	RIF1	n	y	n	n	y	n	n	y
Evading Growth Suppressors	USP2	n	y	y	n	y	y	y	y
Evading Growth Suppressors	E2F8	n	y	y	y	y	y	n	y
Evading Growth Suppressors	PDPN	n	y	n	y	y	y	y	y
Evading Growth Suppressors	OSMR	n	y	y	y	y	y	y	y
Evading Growth Suppressors	TRIM27	y	y	y	n	y	n	n	y
Evading Growth Suppressors	PES1	n	y	y	n	y	n	n	n
Evading Growth Suppressors	USP8	n	y	y	n	n	n	n	n
Evading Growth Suppressors	CUL4B	n	y	n	n	y	y	n	n
Evading Growth Suppressors	DAZAP1	n	y	n	y	n	n	n	n
Evading Growth Suppressors	UBE2V2	n	y	n	y	y	n	n	n
Evading Growth Suppressors	RETNLB	n	n	y	y	n	y	n	n
Evading Growth Suppressors	TRAIP	n	y	n	y	y	y	n	y
Evading Growth Suppressors	SRC	n	y	n	n	y	y	y	y
Evading Growth Suppressors	SEPT3	n	y	y	n	y	y	y	y
Evading Growth Suppressors	NANOG	n	n	n	n	n	y	n	n
Evading Growth Suppressors	FAM32A	n	y	y	n	y	n	n	n
Evading Growth Suppressors	GOLPH3	n	y	n	y	y	n	n	y
Evading Growth Suppressors	IKZF1	y	n	y	n	y	y	n	n
Evading Growth Suppressors	NKX6-1	n	y	n	n	y	y	y	n
Evading Growth Suppressors	MYH10	n	y	y	n	y	y	n	n
Evading Growth Suppressors	CD276	n	y	y	n	y	y	n	y
Evading Growth Suppressors	ZFP36L2	n	y	y	n	y	y	n	y
Evading Growth Suppressors	IL1A	n	y	n	n	y	y	y	y
Evading Growth Suppressors	IL2RA	n	n	n	n	y	y	n	n
Evading Growth Suppressors	CDK5R1	n	y	y	n	y	y	n	n
Evading Growth Suppressors	TYR	n	n	y	y	y	n	n	n
Evading Growth Suppressors	FGF5	n	y	n	y	y	y	y	y
Evading Growth Suppressors	SENP5	n	y	n	n	y	n	n	n
Evading Growth Suppressors	HCFC1	n	y	y	y	y	n	n	y
Evading Growth Suppressors	INSL4	n	y	n	y	y	y	y	y
Evading Growth Suppressors	PARD3	n	y	y	y	y	y	n	n
Evading Growth Suppressors	CDK11B	n	y	y	n	n	n	n	n
Evading Growth Suppressors	CDC5L	n	y	y	n	n	y	n	n
Evading Growth Suppressors	CDV3	n	y	n	n	y	n	n	y
Evading Growth Suppressors	TP53BP2	n	y	y	n	n	n	n	n
Evading Growth Suppressors	MCM7	n	y	n	n	n	n	n	y
Evading Growth Suppressors	HLCS	n	y	y	n	y	y	n	n
Evading Growth Suppressors	CHRM5	n	y	y	n	y	n	n	n
Evading Growth Suppressors	TLK2	n	y	n	n	n	y	n	n
Evading Growth Suppressors	CKS2	n	y	y	n	n	n	n	y
Evading Growth Suppressors	IL15RA	n	y	y	y	y	y	y	y
Evading Growth Suppressors	TGFA	n	y	n	n	y	y	y	y
Evading Growth Suppressors	WDR12	n	y	n	n	n	n	n	n
Evading Growth Suppressors	ROS1	y	y	y	n	y	y	y	y
Evading Growth Suppressors	TGFB2	n	y	n	y	y	y	y	y
Evading Growth Suppressors	RASSF2	n	y	n	n	y	y	y	y
Evading Growth Suppressors	ERBB2	y	y	n	n	y	y	y	y
Evading Growth Suppressors	ANXA7	n	y	n	n	y	y	n	n
Evading Growth Suppressors	NBN	y	y	y	n	n	n	n	n
Evading Growth Suppressors	MAPRE1	n	y	n	n	n	n	n	n
Evading Growth Suppressors	KRT18	n	y	n	n	n	n	y	y
Evading Growth Suppressors	MNAT1	n	y	n	n	n	n	n	n
Evading Growth Suppressors	KLLN	n	n	y	y	y	n	n	n
Evading Growth Suppressors	SIK1	n	y	y	n	y	y	y	y
Evading Growth Suppressors	ACHE	n	y	n	n	y	y	y	y
Evading Growth Suppressors	CCNDBP1	n	y	n	n	n	n	n	n
Evading Growth Suppressors	ARHGEF1	n	y	n	n	y	y	n	n
Evading Growth Suppressors	EMP2	n	y	n	y	y	y	y	y
Evading Growth Suppressors	TRIM21	n	y	n	y	n	n	n	n
Evading Growth Suppressors	TACSTD2	n	y	y	y	y	y	y	y
Evading Growth Suppressors	GNAI1	n	y	y	y	y	y	y	y
Evading Growth Suppressors	TXNIP	n	y	n	n	y	y	y	y
Evading Growth Suppressors	OSM	n	n	n	n	y	y	n	n
Evading Growth Suppressors	PYY	n	n	n	n	y	y	n	n
Evading Growth Suppressors	EPS15	y	y	n	n	n	n	n	n
Evading Growth Suppressors	C6orf108	n	y	n	n	y	y	n	y
Evading Growth Suppressors	TNFSF13B	n	y	n	n	y	y	y	n
Evading Growth Suppressors	MAP3K11	n	y	y	n	n	n	y	y
Evading Growth Suppressors	EHF	n	y	n	n	y	y	y	y
Evading Growth Suppressors	PRDM4	n	y	n	n	y	y	n	n
Evading Growth Suppressors	GNB2L1	n	y	n	n	n	n	n	n
Evading Growth Suppressors	OGFOD1	n	y	n	n	y	n	n	n
Evading Growth Suppressors	CCAR1	n	y	n	n	y	n	n	n
Evading Growth Suppressors	ING1	n	y	n	n	n	n	n	n
Evading Growth Suppressors	PPARD	n	y	n	n	y	n	n	n
Evading Growth Suppressors	UBR5	y	y	y	y	y	n	n	n
Evading Growth Suppressors	TSPYL2	n	y	n	y	y	n	n	n
Evading Growth Suppressors	SORL1	n	y	n	n	y	y	y	y
Evading Growth Suppressors	CD70	n	y	n	n	y	y	y	y
Evading Growth Suppressors	DLX5	n	y	y	n	y	y	y	y
Evading Growth Suppressors	ZAK	n	y	n	n	y	n	n	y
Evading Growth Suppressors	ERCC1	n	y	n	y	y	n	n	n
Evading Growth Suppressors	MCM2	n	y	y	n	n	y	n	y
Evading Growth Suppressors	MAPK7	n	y	y	n	n	n	n	n
Evading Growth Suppressors	CRIP1	n	y	n	n	y	y	y	y
Evading Growth Suppressors	MAPK4	n	y	n	y	y	y	y	y
Evading Growth Suppressors	GFI1B	n	n	n	n	y	y	n	n
Evading Growth Suppressors	MT3	n	n	n	n	y	y	n	n
Evading Growth Suppressors	DAB2	n	y	y	n	y	y	y	y
Evading Growth Suppressors	PIM1	y	y	n	y	y	y	n	y
Evading Growth Suppressors	USP28	n	y	n	n	y	y	n	n
Evading Growth Suppressors	TCF7L2	y	y	n	y	n	n	n	n
Evading Growth Suppressors	CUL5	n	y	y	n	y	n	n	n
Evading Growth Suppressors	C9orf69	n	y	n	n	n	n	n	n
Evading Growth Suppressors	APPL2	n	y	n	n	y	y	n	n
Evading Growth Suppressors	HTR1A	n	n	n	n	y	y	n	n
Evading Growth Suppressors	SUV39H1	n	y	y	y	y	y	n	y
Evading Growth Suppressors	ADRA1B	n	y	n	y	y	y	n	y
Evading Growth Suppressors	TCF19	n	y	n	n	y	y	n	y
Evading Growth Suppressors	CDC27	n	y	y	n	y	y	n	n
Evading Growth Suppressors	UCN2	n	y	n	n	y	n	y	y
Evading Growth Suppressors	CDC20	n	y	n	n	n	y	n	y
Evading Growth Suppressors	NR6A1	n	y	y	n	y	y	n	y
Evading Growth Suppressors	TBX1	n	y	n	n	y	y	y	y
Evading Growth Suppressors	TNFSF8	n	n	n	n	n	y	n	n
Evading Growth Suppressors	ENTPD5	n	y	y	y	n	n	n	n
Evading Growth Suppressors	PRG4	n	y	y	n	y	y	n	n
Evading Growth Suppressors	TBX20	n	y	y	n	y	y	y	n
Evading Growth Suppressors	CCNT2	n	y	n	n	n	n	n	n
Evading Growth Suppressors	PRDX1	n	y	n	n	y	n	n	y
Evading Growth Suppressors	PAX1	n	y	y	n	y	y	y	n
Evading Growth Suppressors	PARD3B	n	y	y	n	y	y	y	y
Evading Growth Suppressors	MET	y	y	n	n	y	y	y	y
Evading Growth Suppressors	ZNF259	n	y	y	n	n	n	n	n
Evading Growth Suppressors	RAPGEF3	n	y	y	n	y	y	y	y
Evading Growth Suppressors	HJURP	n	y	n	n	y	y	n	y
Evading Growth Suppressors	KRT16	n	y	n	n	y	y	y	y
Evading Growth Suppressors	MAPK13	n	y	n	y	y	y	y	y
Evading Growth Suppressors	GSPT2	n	y	n	n	y	y	y	y
Evading Growth Suppressors	CCND2	y	y	n	y	y	y	y	y
Evading Growth Suppressors	BCL2L1	n	y	n	n	y	n	n	y
Evading Growth Suppressors	CASP8AP2	n	y	y	n	n	n	n	n
Evading Growth Suppressors	CINP	n	y	n	n	y	n	n	y
Evading Growth Suppressors	SEPT10	n	y	n	y	y	y	n	y
Evading Growth Suppressors	DKC1	n	y	y	n	y	n	n	y
Evading Growth Suppressors	CAMK1	n	y	n	n	y	y	n	y
Evading Growth Suppressors	GAB1	n	y	n	y	y	n	n	n
Evading Growth Suppressors	GADD45GIP1	n	y	n	y	n	n	n	y
Evading Growth Suppressors	ERH	n	y	n	n	y	n	n	n
Evading Growth Suppressors	PPP1R8	n	y	y	n	y	n	n	n
Evading Growth Suppressors	PCNP	n	y	n	n	n	n	n	n
Evading Growth Suppressors	NUDC	n	y	y	n	y	y	n	y
Evading Growth Suppressors	NDC80	n	y	y	n	y	n	n	y
Evading Growth Suppressors	JAG2	n	y	y	n	y	y	y	y
Evading Growth Suppressors	CSE1L	n	y	n	n	n	n	n	n
Evading Growth Suppressors	SMPD3	n	y	y	y	y	y	y	y
Evading Growth Suppressors	CDC23	n	y	y	n	y	n	n	n
Evading Growth Suppressors	SLC29A2	n	y	n	n	y	y	n	y
Evading Growth Suppressors	DPH1	n	y	n	n	y	y	n	n
Evading Growth Suppressors	PDZK1	n	y	n	n	n	n	n	n
Evading Growth Suppressors	PIM3	n	y	y	n	n	n	n	n
Evading Growth Suppressors	INSIG1	n	y	n	n	y	y	n	y
Evading Growth Suppressors	MIA	n	y	y	n	n	n	y	y
Evading Growth Suppressors	UHRF2	n	y	n	y	y	n	n	n
Evading Growth Suppressors	MCM10	n	y	y	n	y	y	n	y
Evading Growth Suppressors	GNB1	n	y	n	n	n	n	n	n
Evading Growth Suppressors	HACE1	n	y	n	n	n	n	n	y
Evading Growth Suppressors	AXIN2	n	y	y	n	y	y	y	y
Evading Growth Suppressors	LY86	n	n	n	n	y	y	n	n
Evading Growth Suppressors	PTPN6	n	y	n	n	y	n	y	y
Evading Growth Suppressors	CDC25C	n	y	y	n	n	y	n	y
Evading Growth Suppressors	ZMYND11	n	y	n	n	y	y	n	n
Evading Growth Suppressors	ENPEP	n	y	y	n	y	y	y	n
Evading Growth Suppressors	ITGA2	n	y	n	y	y	y	y	y
Evading Growth Suppressors	MKI67	n	y	y	n	y	y	n	y
Evading Growth Suppressors	CHTF18	n	y	y	n	n	n	n	y
Evading Growth Suppressors	IDAS	n	y	y	n	y	y	y	y
Evading Growth Suppressors	OCA2	n	y	n	n	y	y	y	n
Evading Growth Suppressors	ERBB2IP	n	y	n	y	n	n	n	y
Evading Growth Suppressors	THPO	n	y	n	n	y	y	y	y
Evading Growth Suppressors	RPL23A	n	y	n	n	n	n	n	n
Evading Growth Suppressors	TSPO	n	y	n	n	y	y	y	y
Evading Growth Suppressors	NOX5	n	y	n	n	y	y	y	y
Evading Growth Suppressors	THAP1	n	y	y	n	y	n	n	n
Evading Growth Suppressors	CDK7	n	y	n	y	y	n	n	n
Evading Growth Suppressors	LIPG	n	y	n	y	y	y	y	y
Evading Growth Suppressors	GLUL	n	y	n	y	y	y	y	y
Evading Growth Suppressors	FANCI	n	y	y	n	y	n	n	y
Evading Growth Suppressors	PIN1	n	y	n	n	n	n	n	n
Evading Growth Suppressors	E2F1	n	y	n	n	n	y	n	y
Evading Growth Suppressors	HHEX	n	y	y	n	y	y	y	y
Evading Growth Suppressors	ZWINT	n	y	y	n	n	y	n	y
Evading Growth Suppressors	TNFRSF17	y	n	n	n	y	y	n	n
Evading Growth Suppressors	SIAH2	n	y	n	y	n	n	n	n
Evading Growth Suppressors	CSGALNACT1	n	y	n	y	y	y	y	y
Evading Growth Suppressors	SPECC1L	n	y	n	n	n	n	n	y
Evading Growth Suppressors	CDK9	n	y	n	n	y	n	n	n
Evading Growth Suppressors	LAMA5	n	y	y	y	y	y	y	y
Evading Growth Suppressors	NRD1	n	y	n	n	y	n	n	n
Evading Growth Suppressors	CD34	n	y	n	n	y	y	y	n
Evading Growth Suppressors	GNAI2	n	y	y	n	y	y	n	n
Evading Growth Suppressors	FTSJ2	n	y	n	y	n	n	n	n
Evading Growth Suppressors	GPER	n	y	n	n	y	y	y	y
Evading Growth Suppressors	CBFA2T3	y	y	y	n	y	y	y	y
Evading Growth Suppressors	MPL	y	y	n	n	n	n	y	n
Evading Growth Suppressors	PFDN1	n	y	n	n	n	n	n	y
Evading Growth Suppressors	SKI	n	y	n	y	y	y	n	n
Evading Growth Suppressors	MAEA	n	y	y	n	y	n	n	n
Evading Growth Suppressors	RHBDF1	n	y	y	n	y	y	y	y
Evading Growth Suppressors	KIF15	n	y	n	n	n	y	n	y
Evading Growth Suppressors	CDC73	y	y	n	n	y	n	n	n
Evading Growth Suppressors	SEPT11	n	y	n	y	n	n	n	y
Evading Growth Suppressors	VPS4B	n	y	n	y	n	n	n	n
Evading Growth Suppressors	LRP2	n	n	y	y	y	y	n	n
Evading Growth Suppressors	REG1B	n	n	y	y	n	n	n	n
Evading Growth Suppressors	CENPF	n	y	n	n	y	n	n	y
Evading Growth Suppressors	MORF4L1	n	y	n	n	n	n	n	n
Evading Growth Suppressors	TXN	n	y	n	y	y	n	n	n
Evading Growth Suppressors	BHLHE41	n	y	y	n	y	y	y	y
Evading Growth Suppressors	LGI1	n	n	n	n	y	n	n	n
Evading Growth Suppressors	LIPA	n	y	n	n	y	n	n	n
Evading Growth Suppressors	RGS2	n	y	n	n	y	n	y	y
Evading Growth Suppressors	PRL	n	n	n	n	y	n	n	n
Evading Growth Suppressors	RRN3	n	y	y	n	n	n	n	n
Evading Growth Suppressors	CTF1	n	y	n	y	y	y	y	y
Evading Growth Suppressors	MCTS1	n	y	n	n	y	n	n	n
Evading Growth Suppressors	MYOG	n	n	n	n	y	y	n	n
Evading Growth Suppressors	MAPK6	n	y	n	n	n	n	n	n
Evading Growth Suppressors	S100B	n	n	n	n	n	n	n	n
Evading Growth Suppressors	MAP2K1	y	y	y	n	n	n	n	n
Evading Growth Suppressors	SPIN1	n	y	n	n	n	n	n	n
Evading Growth Suppressors	DAB2IP	n	y	n	y	y	y	y	y
Evading Growth Suppressors	STK10	n	y	y	n	n	y	n	n
Evading Growth Suppressors	ERCC2	y	y	y	y	y	n	n	y
Evading Growth Suppressors	APEX2	n	y	n	y	y	n	n	n
Evading Growth Suppressors	EGFR	y	y	y	n	y	y	y	y
Evading Growth Suppressors	ALK	y	y	y	n	y	y	y	n
Evading Growth Suppressors	CHRM4	n	y	n	n	y	y	y	n
Evading Growth Suppressors	CDC14A	n	y	n	y	y	y	n	n
Evading Growth Suppressors	EGFL6	n	n	n	n	y	y	n	y
Evading Growth Suppressors	CD160	n	y	n	n	y	y	n	y
Evading Growth Suppressors	MTCP1NB	n	y	n	n	y	n	n	n
Evading Growth Suppressors	ERG	y	n	y	n	y	y	n	n
Evading Growth Suppressors	CD81	n	y	n	n	y	n	n	n
Evading Growth Suppressors	PLK1	n	y	n	n	n	y	n	y
Evading Growth Suppressors	SEPT9	y	y	y	y	y	y	n	n
Evading Growth Suppressors	RBM38	n	y	n	y	y	y	n	n
Evading Growth Suppressors	BCCIP	n	y	n	n	n	n	n	n
Evading Growth Suppressors	SYK	y	y	n	n	y	y	y	y
Evading Growth Suppressors	SPIN2A	n	n	n	n	y	n	n	n
Evading Growth Suppressors	CYP1A1	n	y	y	n	y	y	y	y
Evading Growth Suppressors	DTYMK	n	y	n	n	n	n	n	y
Evading Growth Suppressors	FIGF	n	y	n	n	y	n	y	y
Evading Growth Suppressors	YAP1	n	y	n	y	y	y	y	y
Evading Growth Suppressors	PRKCD	n	y	n	n	y	y	n	n
Evading Growth Suppressors	RPS6KA3	n	y	n	y	y	n	n	n
Evading Growth Suppressors	ZNF16	n	y	y	n	y	y	n	n
Evading Growth Suppressors	CREBL2	n	y	n	y	y	n	n	y
Evading Growth Suppressors	ERBB4	n	y	y	n	y	y	y	y
Evading Growth Suppressors	SEPT12	n	y	n	n	y	y	y	y
Evading Growth Suppressors	LMX1B	n	y	n	n	y	y	y	n
Evading Growth Suppressors	SEPT1	n	y	n	n	y	y	n	n
Evading Growth Suppressors	GMNC	n	n	y	y	y	y	n	n
Evading Growth Suppressors	GNAI3	n	y	n	n	n	n	n	n
Evading Growth Suppressors	CYR61	n	y	y	n	y	n	y	y
Evading Growth Suppressors	TERF2	n	y	n	n	n	n	n	y
Evading Growth Suppressors	MRPL41	n	y	n	n	n	n	n	n
Evading Growth Suppressors	SRGAP2	n	y	n	n	n	n	n	n
Evading Growth Suppressors	USP16	n	y	y	y	n	n	n	n
Evading Growth Suppressors	VTI1B	n	y	n	n	n	n	n	y
Evading Growth Suppressors	MAP7	n	y	n	y	y	y	y	y
Evading Growth Suppressors	ENSG00000109321	n	y	n	y	y	y	y	y
Evading Growth Suppressors	ENSG00000124334	n	n	n	n	n	n	n	n
Evading Growth Suppressors	RB1	y	y	y	n	n	n	n	n
Evading Growth Suppressors	NF1	y	y	y	n	y	y	n	n
Evading Growth Suppressors	NF2	y	y	y	n	n	n	y	y
Evading Growth Suppressors	STK11	y	y	y	n	y	y	y	y
Evading Growth Suppressors	RET	y	y	y	n	y	y	y	y
Evading Growth Suppressors	KEAP1	n	y	y	n	y	y	y	y
Genome Instability and Mutation	CCNO	n	y	n	y	y	y	y	y
Genome Instability and Mutation	REC8	n	y	y	n	y	y	y	y
Genome Instability and Mutation	RECQL4	y	y	y	n	y	y	n	y
Genome Instability and Mutation	EEPD1	n	y	y	n	n	y	n	y
Genome Instability and Mutation	RUVBL1	n	y	y	n	y	n	n	y
Genome Instability and Mutation	INO80C	n	y	n	n	y	y	n	n
Genome Instability and Mutation	NDNL2	n	y	n	n	y	n	n	n
Genome Instability and Mutation	STRA13	n	y	n	n	y	y	n	y
Genome Instability and Mutation	STAG2	y	y	n	y	y	n	n	n
Genome Instability and Mutation	UPF1	n	y	y	n	y	y	n	n
Genome Instability and Mutation	SIRT1	n	y	y	n	n	n	n	n
Genome Instability and Mutation	JMY	n	y	y	y	y	y	n	y
Genome Instability and Mutation	UHRF1	n	y	n	n	y	y	n	y
Genome Instability and Mutation	SMARCB1	y	y	n	n	n	n	n	n
Genome Instability and Mutation	MEN1	y	y	n	y	y	n	n	n
Genome Instability and Mutation	NPM1	y	y	n	n	y	n	n	y
Genome Instability and Mutation	STUB1	n	y	n	n	n	n	n	n
Genome Instability and Mutation	TPX2	n	y	n	n	y	n	n	y
Genome Instability and Mutation	POLR2L	n	y	n	y	y	n	n	n
Genome Instability and Mutation	EME2	n	y	y	y	n	n	n	y
Genome Instability and Mutation	XRCC5	n	y	y	n	y	n	n	n
Genome Instability and Mutation	APEX1	n	y	n	n	y	n	n	n
Genome Instability and Mutation	TOP2A	n	y	y	n	y	n	n	y
Genome Instability and Mutation	RPA1	n	y	n	n	n	n	n	n
Genome Instability and Mutation	POLE	n	y	y	n	n	y	n	y
Genome Instability and Mutation	BRCA1	y	y	y	n	y	n	n	y
Genome Instability and Mutation	UNG	n	y	n	n	n	y	n	y
Genome Instability and Mutation	LIG3	n	y	n	n	n	n	n	y
Genome Instability and Mutation	CHRNA4	n	n	n	n	y	y	n	n
Genome Instability and Mutation	PARP2	n	y	n	y	y	y	n	y
Genome Instability and Mutation	UBE2T	n	y	n	n	y	n	n	y
Genome Instability and Mutation	FAN1	n	y	y	n	y	n	n	n
Genome Instability and Mutation	SPAG5	n	y	n	y	y	y	n	y
Genome Instability and Mutation	ALKBH3	n	y	n	n	y	y	y	y
Genome Instability and Mutation	TRIM28	n	y	n	y	n	n	n	y
Genome Instability and Mutation	XRCC4	n	y	n	n	y	n	n	n
Genome Instability and Mutation	ATRX	y	y	n	n	n	n	n	n
Genome Instability and Mutation	RPS27L	n	y	n	n	n	n	y	n
Genome Instability and Mutation	POLM	n	y	y	n	n	n	n	n
Genome Instability and Mutation	LATS1	n	y	n	y	y	n	n	n
Genome Instability and Mutation	CHAF1B	n	y	y	n	n	y	n	y
Genome Instability and Mutation	INO80D	n	y	n	y	n	n	n	n
Genome Instability and Mutation	POLK	n	y	n	n	y	n	n	n
Genome Instability and Mutation	UBE2B	n	y	n	n	y	n	n	n
Genome Instability and Mutation	ERCC4	y	y	n	n	n	n	n	y
Genome Instability and Mutation	RPAIN	n	y	n	n	n	n	n	n
Genome Instability and Mutation	RFC3	n	y	n	n	n	n	n	y
Genome Instability and Mutation	RAD54L	n	y	n	n	n	y	n	y
Genome Instability and Mutation	MBD4	n	y	n	n	y	n	n	n
Genome Instability and Mutation	OGG1	n	y	n	n	y	n	n	y
Genome Instability and Mutation	POLI	n	y	y	n	n	n	n	n
Genome Instability and Mutation	RAD18	n	y	y	n	y	n	n	n
Genome Instability and Mutation	USP10	n	y	n	n	n	n	n	n
Genome Instability and Mutation	OBFC2A	n	y	n	n	y	y	y	y
Genome Instability and Mutation	GTF2H2	n	y	n	n	n	n	y	n
Genome Instability and Mutation	PRKDC	n	y	y	y	n	n	n	y
Genome Instability and Mutation	FANCC	y	y	n	n	n	n	n	n
Genome Instability and Mutation	RECQL5	n	y	y	n	y	n	n	n
Genome Instability and Mutation	RAD51C	n	y	n	n	y	y	n	y
Genome Instability and Mutation	EME1	n	y	n	n	y	n	n	y
Genome Instability and Mutation	HERC2	n	y	y	n	n	y	n	n
Genome Instability and Mutation	KIN	n	y	n	n	y	n	n	n
Genome Instability and Mutation	ASTE1	n	y	y	n	y	n	n	n
Genome Instability and Mutation	XPC	y	y	y	n	n	n	n	n
Genome Instability and Mutation	LIG1	n	y	y	n	n	n	n	y
Genome Instability and Mutation	CHEK1	n	y	y	n	y	n	n	y
Genome Instability and Mutation	POLH	n	y	n	n	y	n	n	n
Genome Instability and Mutation	TREX2	n	y	n	n	y	n	y	n
Genome Instability and Mutation	AURKB	n	y	n	n	y	y	y	y
Genome Instability and Mutation	POLA1	n	y	y	y	y	n	n	y
Genome Instability and Mutation	UCHL5	n	y	y	n	y	n	n	n
Genome Instability and Mutation	CCNH	n	y	n	n	y	n	n	n
Genome Instability and Mutation	SUMO1	n	y	n	n	y	n	n	n
Genome Instability and Mutation	POLR2B	n	y	y	n	n	n	n	n
Genome Instability and Mutation	MRE11A	n	y	y	n	n	n	n	n
Genome Instability and Mutation	RPS27A	n	y	n	n	y	n	n	n
Genome Instability and Mutation	PPP5C	n	y	y	n	y	n	n	n
Genome Instability and Mutation	PARP1	n	y	y	n	y	y	n	y
Genome Instability and Mutation	CUL4A	n	y	n	n	n	y	n	n
Genome Instability and Mutation	RRM2B	n	y	y	n	y	n	n	n
Genome Instability and Mutation	NFRKB	n	y	y	n	y	n	n	n
Genome Instability and Mutation	RAD9B	n	y	y	n	y	y	n	n
Genome Instability and Mutation	MPG	n	y	n	n	y	y	n	n
Genome Instability and Mutation	TDG	n	y	y	y	y	n	n	n
Genome Instability and Mutation	TAOK3	n	y	n	n	y	y	n	n
Genome Instability and Mutation	C19orf40	n	y	n	y	n	n	n	y
Genome Instability and Mutation	USP3	n	y	n	y	n	n	n	n
Genome Instability and Mutation	HUS1B	n	n	n	n	y	n	n	n
Genome Instability and Mutation	MMS19	n	y	n	y	y	n	n	n
Genome Instability and Mutation	H2AFX	n	y	n	n	y	y	n	y
Genome Instability and Mutation	BLM	y	y	n	n	y	n	n	y
Genome Instability and Mutation	HDAC8	n	y	n	y	y	n	n	n
Genome Instability and Mutation	UBC	n	y	y	y	y	n	n	n
Genome Instability and Mutation	POLD2	n	y	n	n	y	n	n	y
Genome Instability and Mutation	REV1	n	y	n	y	y	n	n	n
Genome Instability and Mutation	LIG4	n	y	n	n	n	n	n	n
Genome Instability and Mutation	ALKBH2	n	y	n	n	y	y	n	y
Genome Instability and Mutation	TRIP12	n	y	y	n	n	n	n	n
Genome Instability and Mutation	SHPRH	n	y	y	n	y	n	n	n
Genome Instability and Mutation	GTF2H3	n	y	n	n	n	n	n	n
Genome Instability and Mutation	CHD1L	n	y	n	n	y	n	n	y
Genome Instability and Mutation	SMUG1	n	y	n	n	y	y	n	n
Genome Instability and Mutation	POLR2F	n	y	n	n	y	n	n	y
Genome Instability and Mutation	PCNA	n	y	n	n	y	n	y	y
Genome Instability and Mutation	CDK1	n	y	y	y	y	y	n	y
Genome Instability and Mutation	FOXM1	n	y	y	n	y	y	n	y
Genome Instability and Mutation	MSH3	n	y	y	n	n	y	n	n
Genome Instability and Mutation	CHAF1A	n	y	y	y	n	n	n	y
Genome Instability and Mutation	XPA	y	y	y	n	y	n	n	n
Genome Instability and Mutation	ATR	n	y	y	n	n	n	n	n
Genome Instability and Mutation	MUTYH	y	y	y	n	y	y	n	y
Genome Instability and Mutation	SLX4	n	y	y	y	n	n	n	n
Genome Instability and Mutation	ERCC3	y	y	y	n	n	y	n	n
Genome Instability and Mutation	POLR2C	n	y	n	n	y	n	n	y
Genome Instability and Mutation	POLR2J	n	y	n	n	n	n	n	y
Genome Instability and Mutation	ENDOV	n	y	y	n	y	y	n	y
Genome Instability and Mutation	AURKA	n	y	n	n	n	n	n	y
Genome Instability and Mutation	TREX1	n	y	n	n	y	y	n	n
Genome Instability and Mutation	MCMBP	n	y	y	n	n	n	n	n
Genome Instability and Mutation	HINFP	n	y	n	n	y	n	n	n
Genome Instability and Mutation	VCP	n	y	n	n	y	n	n	n
Genome Instability and Mutation	C9orf80	n	y	n	n	y	n	n	y
Genome Instability and Mutation	ZRANB3	n	y	n	n	n	n	n	n
Genome Instability and Mutation	PIF1	n	y	y	n	n	y	n	y
Genome Instability and Mutation	POLG2	n	y	n	n	y	n	n	n
Genome Instability and Mutation	ACTL6A	n	y	n	n	y	n	n	y
Genome Instability and Mutation	PSME4	n	y	n	n	n	n	n	n
Genome Instability and Mutation	CLSPN	n	y	n	y	y	y	n	y
Genome Instability and Mutation	UBE2A	n	y	n	y	y	n	n	n
Genome Instability and Mutation	RBM14	n	y	y	n	y	n	n	y
Genome Instability and Mutation	RAD51AP1	n	y	y	n	n	n	n	y
Genome Instability and Mutation	RFC2	n	y	y	n	y	n	n	y
Genome Instability and Mutation	PAPD7	n	y	n	y	n	y	n	y
Genome Instability and Mutation	UBE2D3	n	y	y	n	n	y	n	n
Genome Instability and Mutation	IGHMBP2	n	y	y	n	y	n	n	y
Genome Instability and Mutation	APC	y	y	y	n	y	n	n	n
Genome Instability and Mutation	SMC1A	n	y	n	n	y	n	n	n
Genome Instability and Mutation	PALB2	y	y	y	y	n	n	n	y
Genome Instability and Mutation	PARPBP	n	y	n	n	n	n	n	y
Genome Instability and Mutation	FANCA	y	y	y	y	y	y	n	y
Genome Instability and Mutation	NCOA6	n	y	y	n	y	n	n	y
Genome Instability and Mutation	MAD2L2	n	y	n	n	y	y	n	y
Genome Instability and Mutation	RNF4	n	y	n	n	y	n	n	n
Genome Instability and Mutation	TDP1	n	y	y	y	y	y	y	y
Genome Instability and Mutation	RAD52	n	y	n	y	n	n	n	y
Genome Instability and Mutation	RAD1	n	y	n	n	y	n	n	y
Genome Instability and Mutation	MUM1	n	y	n	n	y	n	n	n
Genome Instability and Mutation	USP1	n	y	n	n	y	n	n	y
Genome Instability and Mutation	SFPQ	y	y	n	y	n	n	n	n
Genome Instability and Mutation	POLR2D	n	y	n	n	n	n	n	y
Genome Instability and Mutation	RFC1	n	y	n	n	n	n	n	n
Genome Instability and Mutation	PAXIP1	n	y	y	n	n	y	n	n
Genome Instability and Mutation	C9orf102	n	y	y	n	y	n	n	n
Genome Instability and Mutation	RAD50	n	y	n	y	n	n	n	n
Genome Instability and Mutation	TOPBP1	n	y	n	n	y	n	n	y
Genome Instability and Mutation	DCLRE1B	n	y	y	n	n	n	n	y
Genome Instability and Mutation	CCDC99	n	y	y	n	y	n	n	y
Genome Instability and Mutation	EID3	n	y	n	y	y	y	y	y
Genome Instability and Mutation	POLD4	n	y	n	n	y	y	n	n
Genome Instability and Mutation	POLD1	n	y	n	n	n	y	n	y
Genome Instability and Mutation	DDX11	n	y	n	n	y	y	n	y
Genome Instability and Mutation	NBN	y	y	y	n	n	n	n	n
Genome Instability and Mutation	OTUB1	n	y	n	n	n	n	n	n
Genome Instability and Mutation	CEP250	n	y	y	y	y	n	y	y
Genome Instability and Mutation	RFC4	n	y	y	n	n	n	n	y
Genome Instability and Mutation	POLQ	n	y	y	n	n	y	n	y
Genome Instability and Mutation	CEP164	n	y	y	n	y	n	n	n
Genome Instability and Mutation	MNAT1	n	y	n	n	n	n	n	n
Genome Instability and Mutation	MDC1	n	y	y	n	y	y	n	y
Genome Instability and Mutation	ERCC5	y	y	y	n	y	n	n	n
Genome Instability and Mutation	RPA2	n	y	n	n	y	y	n	y
Genome Instability and Mutation	POLR2G	n	y	n	n	y	y	n	n
Genome Instability and Mutation	TFPT	y	y	n	n	y	n	n	y
Genome Instability and Mutation	EYA2	n	y	y	n	y	y	y	y
Genome Instability and Mutation	MSH6	y	y	y	n	n	n	n	y
Genome Instability and Mutation	ZBTB32	n	y	n	n	y	y	y	n
Genome Instability and Mutation	SSRP1	n	y	n	n	n	n	n	y
Genome Instability and Mutation	CRY1	n	y	n	n	y	y	n	y
Genome Instability and Mutation	C15orf23	n	y	n	y	y	n	n	y
Genome Instability and Mutation	BORA	n	y	n	n	n	n	n	n
Genome Instability and Mutation	RAD9A	n	y	n	n	y	n	n	n
Genome Instability and Mutation	UBR5	y	y	y	y	y	n	n	n
Genome Instability and Mutation	PARP4	n	y	y	y	y	y	n	n
Genome Instability and Mutation	FZR1	n	y	n	y	n	n	n	n
Genome Instability and Mutation	GTF2H4	n	y	n	n	y	n	n	n
Genome Instability and Mutation	RAD23B	n	y	n	n	n	n	n	n
Genome Instability and Mutation	ERCC1	n	y	n	y	y	n	n	n
Genome Instability and Mutation	UVRAG	n	y	n	n	n	n	n	y
Genome Instability and Mutation	USP28	n	y	n	n	y	y	n	n
Genome Instability and Mutation	PNKP	n	y	n	n	y	y	n	n
Genome Instability and Mutation	MCRS1	n	y	y	n	y	n	n	n
Genome Instability and Mutation	DDB1	n	y	y	n	y	n	n	n
Genome Instability and Mutation	FANCE	y	y	y	n	y	n	n	n
Genome Instability and Mutation	GADD45A	n	y	n	n	y	n	n	y
Genome Instability and Mutation	UBA52	n	y	n	n	n	n	n	n
Genome Instability and Mutation	DMAP1	n	y	n	n	y	n	n	n
Genome Instability and Mutation	FANCG	y	y	n	y	y	y	n	y
Genome Instability and Mutation	FANCM	n	y	y	n	y	y	n	y
Genome Instability and Mutation	POLE2	n	y	n	n	n	y	n	y
Genome Instability and Mutation	XRCC2	n	y	n	n	y	n	n	y
Genome Instability and Mutation	POLR2H	n	y	n	n	y	n	n	n
Genome Instability and Mutation	TAOK1	n	y	y	n	y	y	y	y
Genome Instability and Mutation	POLR2A	n	y	n	y	y	n	n	n
Genome Instability and Mutation	FANCF	y	y	n	y	y	y	n	n
Genome Instability and Mutation	RAD51D	n	y	n	n	n	y	n	y
Genome Instability and Mutation	SMC1B	n	y	y	n	y	y	y	y
Genome Instability and Mutation	CINP	n	y	n	n	y	n	n	y
Genome Instability and Mutation	TCEA1	y	y	y	n	n	n	n	y
Genome Instability and Mutation	NSMCE4A	n	y	y	n	y	y	n	n
Genome Instability and Mutation	OBFC2B	n	y	n	n	y	n	n	y
Genome Instability and Mutation	EYA4	n	y	y	y	y	y	y	y
Genome Instability and Mutation	ECT2	n	y	y	n	y	n	n	y
Genome Instability and Mutation	INO80B	n	y	n	n	n	n	n	n
Genome Instability and Mutation	INTS3	n	y	n	n	y	n	n	n
Genome Instability and Mutation	XRCC1	n	y	n	n	y	n	n	y
Genome Instability and Mutation	XAB2	n	y	y	n	n	n	n	n
Genome Instability and Mutation	CDK2	n	y	n	n	y	y	n	y
Genome Instability and Mutation	SMC3	n	y	n	n	y	n	n	y
Genome Instability and Mutation	PKD1	n	y	y	n	n	n	n	n
Genome Instability and Mutation	INO80E	n	y	y	y	n	n	n	n
Genome Instability and Mutation	PRPF19	n	y	y	y	n	n	n	n
Genome Instability and Mutation	RECQL	n	y	n	n	y	n	n	y
Genome Instability and Mutation	SUPT16H	n	y	y	n	y	n	n	y
Genome Instability and Mutation	FBXO6	n	y	n	y	y	y	y	y
Genome Instability and Mutation	ATM	y	y	y	n	n	n	n	n
Genome Instability and Mutation	CDC42	n	y	n	n	n	n	n	n
Genome Instability and Mutation	CDC14B	n	y	n	y	y	y	n	n
Genome Instability and Mutation	BARD1	n	y	y	n	y	y	n	y
Genome Instability and Mutation	BRCA2	y	y	y	n	y	n	n	y
Genome Instability and Mutation	ACTR8	n	y	n	n	n	n	n	n
Genome Instability and Mutation	RAD51B	y	y	n	n	y	n	n	y
Genome Instability and Mutation	BTG2	n	y	n	n	y	y	y	y
Genome Instability and Mutation	RBBP8	n	y	n	n	y	y	n	n
Genome Instability and Mutation	RTEL1	n	y	y	n	y	n	n	y
Genome Instability and Mutation	POLB	n	y	n	n	y	n	y	y
Genome Instability and Mutation	NONO	y	y	n	y	y	n	n	n
Genome Instability and Mutation	ASF1A	n	y	n	y	n	n	n	n
Genome Instability and Mutation	DDB2	y	y	n	y	y	y	n	n
Genome Instability and Mutation	C17orf70	n	y	y	n	y	n	n	n
Genome Instability and Mutation	CSNK1D	n	y	n	n	y	n	n	n
Genome Instability and Mutation	SENP6	n	y	n	n	n	n	n	n
Genome Instability and Mutation	APITD1	n	y	n	n	y	n	n	y
Genome Instability and Mutation	PTTG1	n	y	n	n	n	y	n	n
Genome Instability and Mutation	CDK7	n	y	n	y	y	n	n	n
Genome Instability and Mutation	FANCI	n	y	y	n	y	n	n	y
Genome Instability and Mutation	CTNNB1	y	y	y	n	y	n	n	n
Genome Instability and Mutation	POLR2K	n	y	n	n	y	n	n	y
Genome Instability and Mutation	RAD17	n	y	n	y	y	n	n	n
Genome Instability and Mutation	ERCC6	n	y	y	y	n	y	n	n
Genome Instability and Mutation	XRCC6	n	y	n	n	y	n	n	n
Genome Instability and Mutation	RFWD3	n	y	n	n	y	n	n	y
Genome Instability and Mutation	RFC5	n	y	y	n	n	n	n	y
Genome Instability and Mutation	SMC2	n	y	y	n	n	n	n	y
Genome Instability and Mutation	RPA3	n	y	y	n	y	n	n	y
Genome Instability and Mutation	CDK9	n	y	n	n	y	n	n	n
Genome Instability and Mutation	PSRC1	n	y	n	n	n	n	n	y
Genome Instability and Mutation	RDM1	n	y	n	n	y	y	y	y
Genome Instability and Mutation	RACGAP1	n	y	y	n	y	n	n	y
Genome Instability and Mutation	MUS81	n	y	n	n	y	y	y	y
Genome Instability and Mutation	ALKBH1	n	y	n	n	n	n	n	y
Genome Instability and Mutation	C15orf42	n	y	y	n	y	y	n	y
Genome Instability and Mutation	POLD3	n	y	n	n	y	n	n	y
Genome Instability and Mutation	FEN1	n	y	n	n	y	n	n	y
Genome Instability and Mutation	CENPH	n	y	n	n	n	n	n	y
Genome Instability and Mutation	UBB	n	y	n	y	y	y	n	y
Genome Instability and Mutation	ERCC8	n	y	n	n	n	n	n	n
Genome Instability and Mutation	HUS1	n	y	y	n	y	n	n	n
Genome Instability and Mutation	RUVBL2	n	y	y	y	y	n	n	n
Genome Instability and Mutation	EXO1	n	y	n	n	y	n	n	y
Genome Instability and Mutation	XRCC3	n	y	n	n	y	n	n	y
Genome Instability and Mutation	NSMCE1	n	y	y	n	n	n	n	n
Genome Instability and Mutation	MSH2	y	y	y	n	y	n	n	y
Genome Instability and Mutation	POLR2I	n	y	n	n	y	n	n	y
Genome Instability and Mutation	FBXW7	y	y	n	y	y	y	n	n
Genome Instability and Mutation	MORF4L2	n	y	y	n	y	n	n	n
Genome Instability and Mutation	NEK2	n	y	n	n	n	n	n	y
Genome Instability and Mutation	ATRIP	n	y	y	n	n	n	n	n
Genome Instability and Mutation	GTF2H1	n	y	y	n	n	n	n	n
Genome Instability and Mutation	ERCC2	y	y	y	y	y	n	n	y
Genome Instability and Mutation	FANCD2	y	y	y	n	n	n	n	y
Genome Instability and Mutation	KIF22	n	y	n	n	y	n	n	y
Genome Instability and Mutation	C11orf30	n	y	y	n	n	n	n	y
Genome Instability and Mutation	APEX2	n	y	n	y	y	n	n	n
Genome Instability and Mutation	UBE2W	n	y	n	y	y	n	n	n
Genome Instability and Mutation	FANCL	n	y	n	n	n	n	n	n
Genome Instability and Mutation	RBX1	n	y	n	n	n	n	n	n
Genome Instability and Mutation	BCCIP	n	y	n	n	n	n	n	n
Genome Instability and Mutation	MGMT	n	y	n	n	y	y	y	y
Genome Instability and Mutation	TYMS	n	y	n	n	n	y	n	y
Genome Instability and Mutation	PARP3	n	y	y	n	n	n	n	n
Genome Instability and Mutation	SMG1	n	y	y	n	n	n	n	n
Genome Instability and Mutation	NTHL1	n	y	n	n	n	n	y	y
Genome Instability and Mutation	TOP2B	n	y	y	y	n	n	n	n
Genome Instability and Mutation	RAD51	n	y	n	n	n	n	n	y
Genome Instability and Mutation	FANCB	n	y	y	y	y	y	n	y
Genome Instability and Mutation	TTC5	n	y	n	n	y	n	n	y
Genome Instability and Mutation	TP53BP1	n	y	n	n	n	y	n	n
Genome Instability and Mutation	POLR2E	n	y	n	n	n	n	n	n
Genome Instability and Mutation	BIRC5	n	y	n	n	y	n	n	y
Genome Instability and Mutation	SMC4	n	y	y	n	n	n	n	y
Genome Instability and Mutation	EPC2	n	y	n	n	y	n	n	n
Genome Instability and Mutation	ENSG00000132207	n	y	n	n	y	y	n	n
Inducing Angiogenesis	EPHA2	n	y	y	y	y	y	y	y
Inducing Angiogenesis	AGGF1	n	y	n	n	n	n	n	n
Inducing Angiogenesis	ADM2	n	y	y	n	y	y	y	y
Inducing Angiogenesis	ATP5B	n	y	n	n	y	n	n	n
Inducing Angiogenesis	AIMP1	n	y	n	n	n	n	n	n
Inducing Angiogenesis	CASP8	y	y	n	y	y	y	n	n
Inducing Angiogenesis	NOX1	n	n	n	n	y	y	n	n
Inducing Angiogenesis	VAV3	n	y	y	n	y	y	y	y
Inducing Angiogenesis	CYP1B1	n	y	n	y	y	y	y	y
Inducing Angiogenesis	HMOX1	n	y	n	n	y	y	y	y
Inducing Angiogenesis	CXCL17	n	y	n	y	y	y	y	y
Inducing Angiogenesis	SIRT1	n	y	y	n	n	n	n	n
Inducing Angiogenesis	PROK2	n	n	n	n	y	y	n	n
Inducing Angiogenesis	RAMP2	n	n	n	n	y	y	n	n
Inducing Angiogenesis	AAMP	n	y	n	n	y	n	n	n
Inducing Angiogenesis	PNPLA6	n	y	y	y	n	y	n	n
Inducing Angiogenesis	CLIC4	n	y	n	n	y	y	y	y
Inducing Angiogenesis	ITGA5	n	y	n	n	y	y	y	y
Inducing Angiogenesis	FGF18	n	y	n	n	y	y	y	n
Inducing Angiogenesis	TMPRSS6	n	y	y	y	y	y	y	y
Inducing Angiogenesis	ANG	n	y	n	n	y	y	y	y
Inducing Angiogenesis	CALCRL	n	y	y	n	y	y	y	n
Inducing Angiogenesis	NRXN3	n	y	y	y	y	y	y	y
Inducing Angiogenesis	MMP19	n	y	n	n	y	y	y	y
Inducing Angiogenesis	PRKX	n	y	y	y	y	y	y	y
Inducing Angiogenesis	TNFRSF12A	n	y	n	y	n	n	y	y
Inducing Angiogenesis	TSPAN12	n	y	y	n	y	y	y	y
Inducing Angiogenesis	PTEN	y	y	n	y	y	n	n	n
Inducing Angiogenesis	MMP14	n	y	n	n	y	y	y	y
Inducing Angiogenesis	HTATIP2	n	y	n	y	y	y	y	y
Inducing Angiogenesis	PLXDC1	n	y	y	n	y	y	y	y
Inducing Angiogenesis	HSPG2	n	y	y	n	y	n	y	y
Inducing Angiogenesis	CCL2	n	y	n	y	y	y	y	y
Inducing Angiogenesis	TMEM100	n	y	n	n	y	n	y	n
Inducing Angiogenesis	MED1	n	y	n	n	n	n	n	n
Inducing Angiogenesis	ERAP1	n	y	n	n	y	n	n	n
Inducing Angiogenesis	PLCD1	n	y	y	n	y	y	n	y
Inducing Angiogenesis	ARHGAP24	n	y	y	y	y	y	y	y
Inducing Angiogenesis	NRXN1	n	y	y	y	y	y	y	y
Inducing Angiogenesis	ACVRL1	n	n	n	n	y	y	n	n
Inducing Angiogenesis	FGF1	n	y	n	n	y	y	y	y
Inducing Angiogenesis	ANXA2	n	y	n	y	y	y	y	y
Inducing Angiogenesis	PROK1	n	n	n	n	y	y	n	n
Inducing Angiogenesis	MAPK14	n	y	y	n	y	n	n	n
Inducing Angiogenesis	SH2D2A	n	y	n	n	y	y	y	y
Inducing Angiogenesis	CEACAM1	n	y	y	n	y	y	y	y
Inducing Angiogenesis	VEGFC	n	y	y	y	y	y	y	y
Inducing Angiogenesis	C1GALT1	n	y	n	y	n	n	n	y
Inducing Angiogenesis	EPGN	n	y	n	y	y	y	y	y
Inducing Angiogenesis	FZD6	n	y	y	y	y	y	y	y
Inducing Angiogenesis	FZD5	n	y	n	n	y	n	n	n
Inducing Angiogenesis	ATPIF1	n	y	n	n	y	n	n	n
Inducing Angiogenesis	KDR	y	y	y	n	y	y	y	y
Inducing Angiogenesis	IL18	n	y	n	n	y	y	y	y
Inducing Angiogenesis	MEOX2	n	n	y	y	y	y	n	n
Inducing Angiogenesis	NRCAM	n	y	y	n	y	y	y	y
Inducing Angiogenesis	TIE1	n	y	y	n	y	n	y	n
Inducing Angiogenesis	SERPINE1	n	y	y	y	y	y	y	y
Inducing Angiogenesis	EFNA1	n	y	n	y	y	y	y	y
Inducing Angiogenesis	RORA	n	y	n	n	y	y	n	n
Inducing Angiogenesis	MAP3K7	n	y	n	n	y	y	n	n
Inducing Angiogenesis	HAND2	n	y	n	n	y	y	y	y
Inducing Angiogenesis	HOXB13	n	y	n	y	y	y	y	y
Inducing Angiogenesis	HOXA3	n	y	n	y	y	y	y	y
Inducing Angiogenesis	S1PR1	n	y	y	y	y	y	y	y
Inducing Angiogenesis	SOX17	n	n	y	n	y	y	n	n
Inducing Angiogenesis	ANGPT4	n	y	n	y	y	y	y	y
Inducing Angiogenesis	PIK3CG	n	n	y	n	y	n	n	n
Inducing Angiogenesis	PDE3B	n	y	y	n	y	y	y	y
Inducing Angiogenesis	PRKD1	n	y	y	n	y	y	y	y
Inducing Angiogenesis	APOLD1	n	y	n	y	y	y	y	y
Inducing Angiogenesis	DICER1	y	y	y	n	y	n	n	n
Inducing Angiogenesis	WASF2	n	y	n	n	y	n	n	n
Inducing Angiogenesis	NAA15	n	y	n	n	n	n	n	n
Inducing Angiogenesis	TGFBI	n	y	n	n	y	y	y	y
Inducing Angiogenesis	SAT1	n	y	n	y	y	n	y	y
Inducing Angiogenesis	PTPRB	n	y	y	y	y	n	y	n
Inducing Angiogenesis	HOXB3	n	y	y	y	y	y	y	y
Inducing Angiogenesis	HS6ST1	n	y	n	n	y	y	y	n
Inducing Angiogenesis	PIK3CA	y	y	y	n	n	n	n	y
Inducing Angiogenesis	GPI	n	y	n	n	y	n	n	n
Inducing Angiogenesis	FGF10	n	n	y	y	y	y	n	n
Inducing Angiogenesis	ARHGAP22	n	y	y	n	y	y	y	y
Inducing Angiogenesis	MYH9	y	y	y	n	n	n	n	n
Inducing Angiogenesis	ESM1	n	y	n	n	y	y	y	n
Inducing Angiogenesis	KLF5	n	y	n	y	y	y	y	y
Inducing Angiogenesis	EGFL7	n	y	y	y	y	y	y	y
Inducing Angiogenesis	ADAM8	n	y	y	n	y	y	y	y
Inducing Angiogenesis	PDCL3	n	y	n	n	n	n	n	n
Inducing Angiogenesis	ID1	n	y	n	n	y	n	y	y
Inducing Angiogenesis	MMP2	n	y	y	n	y	y	y	y
Inducing Angiogenesis	EPHA1	n	y	y	n	y	y	y	y
Inducing Angiogenesis	FGFR2	y	y	n	y	y	y	y	y
Inducing Angiogenesis	STAB2	n	n	y	n	n	n	n	n
Inducing Angiogenesis	HRG	n	n	y	n	y	y	n	n
Inducing Angiogenesis	UBP1	n	y	n	y	n	n	n	n
Inducing Angiogenesis	NUS1	n	y	n	y	y	n	n	n
Inducing Angiogenesis	HOXA7	n	y	y	y	y	y	y	y
Inducing Angiogenesis	COL4A2	n	y	y	n	y	y	y	y
Inducing Angiogenesis	CSPG4	n	y	y	n	y	y	y	y
Inducing Angiogenesis	FN1	n	y	n	n	y	y	y	y
Inducing Angiogenesis	KRIT1	n	y	y	n	y	n	n	n
Inducing Angiogenesis	TNFAIP2	n	y	y	n	y	y	y	y
Inducing Angiogenesis	PDCD10	n	y	n	n	y	n	n	n
Inducing Angiogenesis	ITGAV	n	y	n	n	n	n	n	n
Inducing Angiogenesis	ECM1	n	y	n	n	y	n	y	y
Inducing Angiogenesis	APOD	n	y	n	n	y	y	y	y
Inducing Angiogenesis	FGF6	n	n	y	n	y	y	n	n
Inducing Angiogenesis	PRKD2	n	y	y	n	n	n	n	n
Inducing Angiogenesis	PKNOX1	n	y	n	n	n	n	n	n
Inducing Angiogenesis	JUN	y	y	n	y	y	n	n	n
Inducing Angiogenesis	VEGFB	n	y	y	n	y	y	n	y
Inducing Angiogenesis	RHOB	n	y	n	n	y	y	y	y
Inducing Angiogenesis	MFGE8	n	y	n	n	y	y	y	y
Inducing Angiogenesis	COL8A1	n	y	y	y	y	y	y	y
Inducing Angiogenesis	VEZF1	n	y	n	n	y	n	n	n
Inducing Angiogenesis	MMRN2	n	y	y	n	y	y	y	y
Inducing Angiogenesis	EPAS1	n	y	y	n	y	y	y	y
Inducing Angiogenesis	EGF	n	y	n	n	y	y	y	y
Inducing Angiogenesis	PRKCA	n	y	n	n	y	n	y	y
Inducing Angiogenesis	TYMP	n	y	y	n	y	y	y	y
Inducing Angiogenesis	PLCD3	n	y	y	n	y	y	y	y
Inducing Angiogenesis	ANGPTL4	n	y	n	y	y	y	y	y
Inducing Angiogenesis	TGFA	n	y	n	n	y	y	y	y
Inducing Angiogenesis	TGFB2	n	y	n	y	y	y	y	y
Inducing Angiogenesis	FGF9	n	y	y	n	y	y	y	y
Inducing Angiogenesis	IL8	n	y	n	y	y	y	y	y
Inducing Angiogenesis	WARS	n	y	n	n	y	n	y	y
Inducing Angiogenesis	ZC3H12A	n	y	n	n	y	n	y	n
Inducing Angiogenesis	RASIP1	n	y	y	n	y	y	y	y
Inducing Angiogenesis	GDF2	n	n	y	n	y	n	n	n
Inducing Angiogenesis	SEMA4A	n	y	n	n	y	n	y	y
Inducing Angiogenesis	NRP2	n	y	y	n	y	y	y	y
Inducing Angiogenesis	VAV2	n	y	n	n	y	y	y	n
Inducing Angiogenesis	HIF1A	n	y	y	n	y	n	n	n
Inducing Angiogenesis	EPHB4	n	y	y	y	y	y	y	y
Inducing Angiogenesis	OVOL2	n	y	n	y	y	y	y	y
Inducing Angiogenesis	COL15A1	n	y	y	n	y	y	y	n
Inducing Angiogenesis	PIK3R6	n	n	n	y	y	y	n	n
Inducing Angiogenesis	CAV1	n	y	n	y	y	y	y	y
Inducing Angiogenesis	NCL	n	y	n	n	n	n	n	n
Inducing Angiogenesis	ANGPT2	n	y	n	n	y	y	y	y
Inducing Angiogenesis	SLC12A6	n	y	n	n	y	n	n	n
Inducing Angiogenesis	VEGFA	n	y	n	n	n	n	n	y
Inducing Angiogenesis	HEY1	y	y	n	n	y	y	y	y
Inducing Angiogenesis	CXCR3	n	y	n	n	y	n	y	n
Inducing Angiogenesis	SCG2	n	y	y	y	y	y	y	y
Inducing Angiogenesis	S100A7	n	y	n	y	y	y	y	y
Inducing Angiogenesis	ANPEP	n	y	n	n	y	y	y	y
Inducing Angiogenesis	COL8A2	n	y	n	n	y	n	y	y
Inducing Angiogenesis	EREG	n	y	y	y	y	y	y	y
Inducing Angiogenesis	TBX1	n	y	n	n	y	y	y	y
Inducing Angiogenesis	CIB1	n	y	n	y	y	y	n	n
Inducing Angiogenesis	HAND1	n	y	n	n	y	y	y	n
Inducing Angiogenesis	RAPGEF3	n	y	y	n	y	y	y	y
Inducing Angiogenesis	RAMP1	n	y	n	n	y	y	y	y
Inducing Angiogenesis	SETD2	y	y	n	n	n	n	n	n
Inducing Angiogenesis	TBX4	n	y	n	n	y	y	y	n
Inducing Angiogenesis	PDGFA	n	y	y	n	y	y	y	y
Inducing Angiogenesis	JAG1	n	y	n	y	y	y	y	y
Inducing Angiogenesis	PTGS2	n	y	n	y	y	y	y	y
Inducing Angiogenesis	SOX18	n	y	y	n	y	y	y	y
Inducing Angiogenesis	FGFR1	y	y	n	n	y	y	y	y
Inducing Angiogenesis	EPHB3	n	y	y	n	y	y	y	y
Inducing Angiogenesis	ECSCR	n	y	n	n	y	n	y	y
Inducing Angiogenesis	RTN4	n	y	n	n	y	n	y	y
Inducing Angiogenesis	SHB	n	y	y	y	y	y	n	y
Inducing Angiogenesis	PDCD6	n	y	n	n	n	n	n	n
Inducing Angiogenesis	VASH1	n	y	y	n	y	y	y	y
Inducing Angiogenesis	SRPK2	n	y	y	n	y	y	n	n
Inducing Angiogenesis	COL18A1	n	y	y	n	y	y	y	y
Inducing Angiogenesis	TEK	n	y	n	n	y	n	y	n
Inducing Angiogenesis	SRPX2	n	y	y	y	y	y	y	y
Inducing Angiogenesis	ENPEP	n	y	y	n	y	y	y	n
Inducing Angiogenesis	JAM3	n	y	y	n	y	y	y	y
Inducing Angiogenesis	CTGF	n	y	n	n	y	y	y	y
Inducing Angiogenesis	PTK2	n	y	y	n	y	n	n	n
Inducing Angiogenesis	NOS3	n	y	y	n	y	n	y	y
Inducing Angiogenesis	CXCR7	y	y	n	n	y	y	y	y
Inducing Angiogenesis	NOX5	n	y	n	n	y	y	y	y
Inducing Angiogenesis	EPHB1	n	y	n	n	y	y	y	y
Inducing Angiogenesis	LAMA5	n	y	y	y	y	y	y	y
Inducing Angiogenesis	ADAM15	n	y	n	y	y	n	y	n
Inducing Angiogenesis	THSD7A	n	y	y	y	y	y	y	y
Inducing Angiogenesis	SHC1	n	y	y	n	y	n	n	y
Inducing Angiogenesis	PLXND1	n	y	y	n	y	y	y	y
Inducing Angiogenesis	ANGPTL6	n	y	y	n	y	n	y	y
Inducing Angiogenesis	TAL1	y	n	n	n	y	y	n	n
Inducing Angiogenesis	GJA5	n	y	y	n	y	y	y	y
Inducing Angiogenesis	TGFBR1	n	y	y	n	y	n	y	n
Inducing Angiogenesis	EPHB2	n	y	y	y	y	y	y	y
Inducing Angiogenesis	GPR56	n	y	n	n	y	y	y	y
Inducing Angiogenesis	THY1	n	y	y	n	y	y	y	y
Inducing Angiogenesis	DAB2IP	n	y	n	y	y	y	y	y
Inducing Angiogenesis	TNFSF12	n	y	n	n	y	y	y	y
Inducing Angiogenesis	ROBO4	n	y	y	y	y	y	y	y
Inducing Angiogenesis	ADRA2B	n	n	y	n	y	y	n	n
Inducing Angiogenesis	SYK	y	y	n	n	y	y	y	y
Inducing Angiogenesis	RBPJ	n	y	y	n	y	y	n	n
Inducing Angiogenesis	POFUT1	n	y	n	n	n	n	n	n
Inducing Angiogenesis	FIGF	n	y	n	n	y	n	y	y
Inducing Angiogenesis	ELK3	n	y	n	n	y	y	n	y
Inducing Angiogenesis	DLL4	n	y	n	y	y	y	y	y
Inducing Angiogenesis	FLT1	n	y	y	y	y	y	y	n
Inducing Angiogenesis	THBS1	n	y	n	n	y	y	y	y
Inducing Angiogenesis	FLT4	n	y	y	n	y	y	y	y
Inducing Angiogenesis	MMP9	n	y	n	n	y	y	y	n
Resisting Cell Death	PPARGC1A	n	y	y	y	y	y	y	y
Resisting Cell Death	ADNP2	n	y	n	n	y	n	n	n
Resisting Cell Death	SOX4	n	y	n	y	y	y	y	y
Resisting Cell Death	SMAD4	y	y	n	n	y	y	y	y
Resisting Cell Death	PARP16	n	y	n	n	n	y	n	n
Resisting Cell Death	NTRK3	y	y	y	n	y	y	y	y
Resisting Cell Death	WNT9A	n	y	n	n	y	y	y	y
Resisting Cell Death	RNF130	n	y	n	n	y	y	y	y
Resisting Cell Death	HTR2B	n	n	n	n	y	n	n	n
Resisting Cell Death	HSPA1B	n	y	n	y	n	n	n	n
Resisting Cell Death	STAT3	y	y	y	n	n	n	n	n
Resisting Cell Death	PRKD1	n	y	y	n	y	y	y	y
Resisting Cell Death	TOP1	y	y	y	n	y	n	n	n
Resisting Cell Death	NOA1	n	y	y	y	n	n	n	n
Resisting Cell Death	PKM2	n	y	y	n	n	n	n	n
Resisting Cell Death	WNT16	n	y	y	n	n	y	y	y
Resisting Cell Death	BMP7	n	y	y	n	y	y	y	y
Resisting Cell Death	GAS1	n	y	y	y	y	y	y	y
Resisting Cell Death	SOX11	n	y	y	y	y	y	y	n
Resisting Cell Death	TMEM109	n	y	n	n	y	n	n	n
Resisting Cell Death	NPC1	n	y	n	n	y	y	n	y
Resisting Cell Death	ZFPM2	n	y	y	n	y	y	y	y
Resisting Cell Death	CACYBP	n	y	n	n	n	n	n	y
Resisting Cell Death	PARK7	n	y	n	n	y	n	n	n
Resisting Cell Death	TTPA	n	y	y	n	y	y	y	y
Resisting Cell Death	ING1	n	y	n	n	n	n	n	n
Resisting Cell Death	CRH	n	n	n	n	y	y	n	n
Resisting Cell Death	WNT11	n	y	n	y	y	y	y	y
Resisting Cell Death	ADCYAP1R1	n	n	y	n	y	n	n	n
Resisting Cell Death	DUS2L	n	y	n	n	n	n	n	n
Resisting Cell Death	GATAD2A	n	y	n	n	y	n	n	y
Resisting Cell Death	TAF9B	n	y	n	n	y	y	n	n
Resisting Cell Death	ZNF746	n	y	y	n	y	y	n	n
Resisting Cell Death	CRYAB	n	y	n	n	y	y	y	y
Resisting Cell Death	BMP4	n	y	n	n	y	y	y	y
Resisting Cell Death	CTGF	n	y	n	n	y	y	y	y
Resisting Cell Death	NCK1	n	y	n	n	y	n	n	n
Resisting Cell Death	PARK2	n	y	y	n	y	y	y	n
Resisting Cell Death	SRSF6	n	y	n	n	y	n	n	n
Resisting Cell Death	HTRA2	n	y	y	n	y	n	n	n
Resisting Cell Death	MGMT	n	y	n	n	y	y	y	y
Resisting Cell Death	FGF2	n	y	n	n	y	y	y	y
Resisting Cell Death	SRGAP2	n	y	n	n	n	n	n	n
Resisting Cell Death	SLC25A24	n	y	y	y	y	n	y	y
Resisting Cell Death	FAS	y	y	n	y	y	y	y	y
Resisting Cell Death	FASLG	n	n	n	n	y	n	n	n
Resisting Cell Death	CASP8	y	y	n	y	y	y	n	n
Resisting Cell Death	CASP9	n	y	y	y	n	y	y	y
Resisting Cell Death	BCL2	y	y	n	y	y	y	y	y
Resisting Cell Death	BCL2L1	n	y	n	n	y	n	n	y
Resisting Cell Death	BCL2L2	n	y	n	n	y	n	n	n
Resisting Cell Death	MCL1	n	y	n	n	y	n	n	n
Resisting Cell Death	BAX	n	y	n	n	y	n	n	n
Resisting Cell Death	BCL2A1	n	y	n	y	y	y	y	y
Resisting Cell Death	BAK1	n	y	n	n	y	n	n	n
Resisting Cell Death	TP53	y	y	y	n	n	n	n	y
Resisting Cell Death	BCL2L11	n	y	n	n	y	y	n	n
Resisting Cell Death	BBC3	n	y	n	n	y	y	y	y
Resisting Cell Death	PIK3CA	y	y	y	n	n	n	n	y
Resisting Cell Death	AKT1	y	y	n	n	y	y	n	n
Resisting Cell Death	BID	n	y	n	n	y	y	n	y
Resisting Cell Death	MTOR	n	y	n	y	y	n	n	n
Resisting Cell Death	BECN1	n	y	y	y	y	n	n	n
Sustaining Proliferative Signaling	EPHA2	n	y	y	y	y	y	y	y
Sustaining Proliferative Signaling	CLEC2D	n	y	n	n	y	n	n	y
Sustaining Proliferative Signaling	GATA6	n	y	y	y	y	y	y	y
Sustaining Proliferative Signaling	GP1BB	n	y	n	n	y	y	y	y
Sustaining Proliferative Signaling	OSTN	n	y	n	n	y	n	y	y
Sustaining Proliferative Signaling	IL1R1	n	y	n	y	y	n	y	y
Sustaining Proliferative Signaling	COL4A3	n	y	y	n	y	y	y	y
Sustaining Proliferative Signaling	TDP2	n	y	y	n	y	n	n	y
Sustaining Proliferative Signaling	CD36	n	y	y	n	y	y	y	y
Sustaining Proliferative Signaling	KHDRBS1	n	y	y	n	y	n	n	n
Sustaining Proliferative Signaling	CD2	n	n	y	n	y	y	n	n
Sustaining Proliferative Signaling	PTPRC	y	y	y	n	y	n	y	n
Sustaining Proliferative Signaling	LAMA1	n	y	y	n	y	y	y	y
Sustaining Proliferative Signaling	TSPAN12	n	y	y	n	y	y	y	y
Sustaining Proliferative Signaling	LIFR	y	y	y	n	y	y	y	y
Sustaining Proliferative Signaling	MIF	n	y	n	n	y	n	n	n
Sustaining Proliferative Signaling	SPN	n	y	n	n	y	y	y	y
Sustaining Proliferative Signaling	SFTPC	n	n	n	n	y	n	n	n
Sustaining Proliferative Signaling	CCL2	n	y	n	y	y	y	y	y
Sustaining Proliferative Signaling	CD19	n	y	y	n	n	y	y	n
Sustaining Proliferative Signaling	ADRB2	n	y	n	n	y	y	y	y
Sustaining Proliferative Signaling	IFNAR2	n	y	n	n	y	n	n	n
Sustaining Proliferative Signaling	INHA	n	y	n	n	y	y	y	y
Sustaining Proliferative Signaling	STC2	n	y	y	y	y	y	y	y
Sustaining Proliferative Signaling	NTSR2	n	n	y	n	y	y	n	n
Sustaining Proliferative Signaling	GFRA1	n	y	y	y	y	y	y	n
Sustaining Proliferative Signaling	CD97	n	y	n	y	y	y	y	y
Sustaining Proliferative Signaling	IL13RA1	n	y	n	y	y	n	n	n
Sustaining Proliferative Signaling	DTX1	n	y	n	n	y	y	y	n
Sustaining Proliferative Signaling	DOK1	n	y	n	n	y	y	y	y
Sustaining Proliferative Signaling	EDN1	n	y	n	y	y	y	y	y
Sustaining Proliferative Signaling	MAPK14	n	y	y	n	y	n	n	n
Sustaining Proliferative Signaling	PRLR	n	y	y	n	y	y	y	y
Sustaining Proliferative Signaling	FASLG	n	n	n	n	y	n	n	n
Sustaining Proliferative Signaling	CD59	n	y	n	n	y	n	n	n
Sustaining Proliferative Signaling	P2RX7	n	y	y	n	y	y	y	y
Sustaining Proliferative Signaling	DOK2	n	n	y	n	y	y	n	n
Sustaining Proliferative Signaling	KLRG1	n	y	n	n	y	y	y	n
Sustaining Proliferative Signaling	TNK2	n	y	y	y	y	n	n	n
Sustaining Proliferative Signaling	MADD	n	y	n	n	n	n	n	n
Sustaining Proliferative Signaling	IL7R	y	y	y	y	y	y	y	y
Sustaining Proliferative Signaling	KLRC1	n	n	n	n	y	y	n	n
Sustaining Proliferative Signaling	CCKBR	n	n	y	n	y	y	n	n
Sustaining Proliferative Signaling	IGSF6	n	y	n	n	y	n	n	y
Sustaining Proliferative Signaling	UNC50	n	y	n	n	y	n	n	n
Sustaining Proliferative Signaling	CD101	n	y	y	n	y	y	y	y
Sustaining Proliferative Signaling	CD3G	n	n	n	n	y	y	n	n
Sustaining Proliferative Signaling	EDN3	n	n	y	n	y	y	n	n
Sustaining Proliferative Signaling	MYC	y	y	n	n	y	y	y	y
Sustaining Proliferative Signaling	PIP4K2B	n	y	n	n	n	n	n	n
Sustaining Proliferative Signaling	TRPV1	n	y	y	n	y	y	n	n
Sustaining Proliferative Signaling	IL18RAP	n	y	y	y	n	y	y	n
Sustaining Proliferative Signaling	CLEC1A	n	n	n	n	n	y	n	n
Sustaining Proliferative Signaling	BIRC2	n	y	n	y	y	n	n	n
Sustaining Proliferative Signaling	EDNRB	n	y	n	y	y	y	y	y
Sustaining Proliferative Signaling	GIPR	n	y	n	n	y	y	y	y
Sustaining Proliferative Signaling	CBLC	y	y	y	n	y	y	y	y
Sustaining Proliferative Signaling	LAG3	n	y	y	n	y	y	y	y
Sustaining Proliferative Signaling	SIGLEC9	n	y	n	n	y	y	y	n
Sustaining Proliferative Signaling	CXCL13	n	y	y	n	y	n	y	y
Sustaining Proliferative Signaling	CXCR2	n	n	n	n	y	y	n	n
Sustaining Proliferative Signaling	CDC34	n	y	n	y	y	n	n	y
Sustaining Proliferative Signaling	PTK2B	n	y	n	y	y	n	y	y
Sustaining Proliferative Signaling	PRMT1	n	y	n	n	n	n	n	y
Sustaining Proliferative Signaling	GP1BA	n	y	n	n	y	y	n	n
Sustaining Proliferative Signaling	CD4	n	y	n	n	y	y	y	n
Sustaining Proliferative Signaling	KLRB1	n	y	y	n	y	n	y	n
Sustaining Proliferative Signaling	EPHA1	n	y	y	n	y	y	y	y
Sustaining Proliferative Signaling	HRAS	y	y	n	n	n	y	n	n
Sustaining Proliferative Signaling	P2RY1	n	y	y	n	y	y	y	y
Sustaining Proliferative Signaling	EVL	n	y	y	n	y	n	y	y
Sustaining Proliferative Signaling	C5	n	y	y	y	y	y	y	y
Sustaining Proliferative Signaling	IFNGR2	n	y	n	y	y	n	n	n
Sustaining Proliferative Signaling	OXTR	n	y	y	n	y	y	y	y
Sustaining Proliferative Signaling	OSMR	n	y	y	y	y	y	y	y
Sustaining Proliferative Signaling	JMJD6	n	y	n	n	n	n	n	n
Sustaining Proliferative Signaling	CSNK1A1	n	y	n	n	n	n	n	n
Sustaining Proliferative Signaling	TNFRSF10B	n	y	n	y	y	y	n	y
Sustaining Proliferative Signaling	CCL25	n	n	n	n	y	y	n	n
Sustaining Proliferative Signaling	NUP62	n	y	n	n	y	n	n	y
Sustaining Proliferative Signaling	IFNAR1	n	y	n	n	y	n	n	n
Sustaining Proliferative Signaling	GEM	n	y	y	n	y	y	y	y
Sustaining Proliferative Signaling	IL2RA	n	n	n	n	y	y	n	n
Sustaining Proliferative Signaling	IFITM1	n	y	n	n	y	y	y	y
Sustaining Proliferative Signaling	IFNG	n	n	n	n	y	y	n	n
Sustaining Proliferative Signaling	LILRB5	n	n	y	y	y	y	n	n
Sustaining Proliferative Signaling	CD28	n	n	y	n	n	n	n	n
Sustaining Proliferative Signaling	CD3E	n	n	n	n	y	y	n	n
Sustaining Proliferative Signaling	HDAC6	n	y	y	y	y	n	n	n
Sustaining Proliferative Signaling	TNFRSF14	y	y	n	n	y	y	y	y
Sustaining Proliferative Signaling	TIRAP	n	y	n	n	y	y	n	y
Sustaining Proliferative Signaling	ERBB2	y	y	n	n	y	y	y	y
Sustaining Proliferative Signaling	SAG	n	n	y	n	y	y	n	n
Sustaining Proliferative Signaling	SKIL	n	y	n	y	y	n	n	y
Sustaining Proliferative Signaling	BDKRB2	n	y	n	y	y	y	y	y
Sustaining Proliferative Signaling	CCR1	n	y	y	n	y	y	y	n
Sustaining Proliferative Signaling	IL12RB2	n	y	n	n	y	y	y	n
Sustaining Proliferative Signaling	TACSTD2	n	y	y	y	y	y	y	y
Sustaining Proliferative Signaling	CCR5	n	y	n	n	y	y	y	n
Sustaining Proliferative Signaling	AGTR2	n	n	n	n	y	y	n	n
Sustaining Proliferative Signaling	STC1	n	y	n	y	y	y	y	y
Sustaining Proliferative Signaling	MEIS2	n	y	n	y	y	y	y	y
Sustaining Proliferative Signaling	MERTK	n	y	y	n	y	y	y	y
Sustaining Proliferative Signaling	KLRF1	n	y	n	n	y	y	y	n
Sustaining Proliferative Signaling	IRF9	n	y	n	n	y	y	y	y
Sustaining Proliferative Signaling	CD274	y	y	n	y	y	y	y	y
Sustaining Proliferative Signaling	TNFRSF13B	n	n	n	n	y	y	n	n
Sustaining Proliferative Signaling	CXCR3	n	y	n	n	y	n	y	n
Sustaining Proliferative Signaling	ADCYAP1R1	n	n	y	n	y	n	n	n
Sustaining Proliferative Signaling	LEPR	n	y	y	n	n	n	n	n
Sustaining Proliferative Signaling	LILRB3	n	n	n	n	y	n	n	n
Sustaining Proliferative Signaling	CLEC4A	n	y	n	n	y	n	n	n
[truncated: 365 more rows]
