# Supplementary material for: Aberrant transcriptional regulations in cancers: genome, transcriptome and epigenome analysis of lung adenocarcinoma cell lines
Source: Nucleic Acids Res. 2014 Nov 6;42(22):13557–72. doi: 10.1093/nar/gku885 (PMC4267666; doi:10.1093/nar/gku885)
Supplement: SUPPLEMENTARY DATA [file supp_gku885_nar-02466-x-2014-File008.zip › Supplemenatry_TableS9.xlsx]

## Sheet: TableS9A
Supplementary Table S9A. Novel driver or deleterious mutation candidates.
Symbol	Transcript id	IPR id	IPR domain	Domain start	Domain end	CDS length	Domain length	Mutations in CDS	Mutations in the domain	P-value	Novel driver or deleterious mutation candidates (cell line)
IQSEC1	NM_014869	IPR000904	SEC7-like	524	712	2892	189	2	2	0.0043	R524C (RERF-LC-KJ), D554N (RERF-LC-MS)
GIT1	NM_001085454	IPR020683	Ankyrin repeat-containing domain	61	252	2313	192	2	2	0.0069	F106V (PC-3), K166fs (RERF-LC-OK)
HNRNPUL2	NM_001079559	IPR001870	B302 (SPRY)-like	226	419	2244	194	2	2	0.0074	P229T (H2126), S375Y (PC-7)
IFT172	NM_015662	IPR011046	WD40 repeat-like-containing domain	17	314	5250	298	3	2	0.0093	A138T (H2126), P199S (ABC-1)
GABRG2	NM_198903	IPR006202	Neurotransmitter-gated ion-channel ligand-binding	64	217	1548	154	2	2	0.0098	S155fs (VMRC-LCD), R213H (H322)
KIAA1804	NM_032435	IPR011009	Protein kinase-like domain	109	418	3111	310	2	2	0.0099	L272H (H2126), S413F (ABC-1)
ARMC5	NM_001105247	IPR011989	Armadillo-like helical	146	437	2808	292	2	2	0.011	G179R (PC-7), R362L (H322)
TULP4	NM_020245	IPR011046	WD40 repeat-like-containing domain	78	361	4632	284	3	2	0.011	S83R (PC-7), R282C (PC-3)
GCN1L1	NM_006836	IPR011989	Armadillo-like helical	1996	2501	8016	506	3	2	0.011	T2220I (H1703), A2298S (VMRC-LCD)
TTLL7	NM_024686	IPR004344	Tubulin-tyrosine ligase	90	379	2664	290	2	2	0.012	R368M (VMRC-LCD), V288F (PC-3)
PFKP	NM_002627	IPR000023	Phosphofructokinase	413	697	2355	285	2	2	0.015	A521T (ABC-1), A537S (H2126)
POLR3A	NM_007055	IPR006592	RNA polymerase, N-terminal	248	553	4173	306	3	2	0.015	R263I (RERF-LC-OK), S357A (H322)
DNAJC13	NM_015268	IPR016024	Armadillo-type fold	1600	2166	6732	567	3	2	0.02	E2120* (VMRC-LCD), N1636K (ABC-1)
ATP6V1B1	NM_001692	IPR000194	ATPase, alpha/beta subunit, nucleotide-binding domain	166	393	1542	228	2	2	0.022	R334S (H2126), E299* (PC-3)
KIAA2018	NM_001009899	IPR001382	Glycoside hydrolase, family 47	1638	2236	6738	599	3	2	0.022	Q1836R (H2126), S2226* (H322)
VARS	NM_006295	IPR002300	Aminoacyl-tRNA synthetase, class Ia	309	939	3795	631	2	2	0.028	D655N (VMRC-LCD), G683V (H2126)
BOLA1	NM_016074	IPR002634	BolA protein	39	114	414	76	2	2	0.033	R87L (VMRC-LCD), E95Q (PC-7)
MYO1E	NM_004998	IPR001609	Myosin head, motor domain	21	679	3327	659	2	2	0.039	H141L (H2126), A297S (H1703)
Non-synonymous SNVs and indels on CDS were screened as follows:
1. Mutations on genes which were transcribed (> 1 RPKM) and annotated by RefSeq.
2. Removing missense mutations judged as benign by Polyphen-2.
3. Excluding recurrent mutations to skip germline mutations.
4. Mutations enriched in protein functional domains (≥ 2 cell lines having mutations on the domain; p < 0.05, hypergeometric distribution).
5. All mutations on the domain come from cell lines not having known driver mutations.

## Sheet: Table S9B
Supplementary Table S9B. Novel driver mutation candidates on the kinase domain.
Symbol	Novel driver mutation candidates on the kinase domain (cell line)
SGK3	D399Y (PC-7)
CHUK	S263C (H1703)
EPHB6	E710K (H2126)
GAK	R220S (VMRC-LCD)
KIAA1804	L272H (H2126)
MAP2K4	V116L (VMRC-LCD)
MAP3K11	I176V (H322)
MAPKAPK3	R112L (H322)
NLK	H227Q (ABC-1)
PASK	C1204G (ABC-1)
PHKG2	E213Q (H322)
PLK2	G92S (H2126)
PRKD1	I583S (PC-7)
SBK1	G258C (H2126)
STK11	E223V (PC-3), T250P (PC-7)
TYK2	T953M (RERF-LC-OK)
ULK4	P124S (RERF-LC-MS)
Non-synonymous SNVs and indels on CDS were screened as follows:
1. Mutations on genes which were transcribed (> 1 RPKM) and annotated by RefSeq.
2. Removing missense mutations judged as benign by Polyphen-2.
3. Excluding nonsense SNVs and frameshift indels to extract gain-of-function mutations.
4. Mutations on the protein kinase domain (IPR000719: Protein kinase, catalytic domain).
5. All mutations on the domain come from cell lines not having known driver mutations.
