# Supplementary material for: Aberrant transcriptional regulations in cancers: genome, transcriptome and epigenome analysis of lung adenocarcinoma cell lines
Source: Nucleic Acids Res. 2014 Nov 6;42(22):13557–72. doi: 10.1093/nar/gku885 (PMC4267666; doi:10.1093/nar/gku885)
Supplement: SUPPLEMENTARY DATA [file supp_gku885_nar-02466-x-2014-File008.zip › Supplementary_TableS13.xlsx]

## Sheet: Table S13
Supplementary Table S13. Genome, transcriptome and epigenome of 494 additional cancer-related genes in Cancer Gene Census (related in Table 2).
Symbol	Entrez gene id	Number of cell lines with aberration								amp: normalized copy number ≥ 8; loss: normalized copy number = 0.
		SNVs and indels on CDS or splice sites	CNAs	Differential gene expression (RNA-Seq)	Differential DNA methylation (BS-Seq)	Differential chromatin signature (ChIP-Seq)				n.s.: not significantly differential.
						H3K4me3	H3K27me3	H3K9me3		Differenatial: ≥ 4-fold or ≤ 1/16-fold of average.
ABI1	10006	0/26	0/26	0/26	0/26	0/26	0/26	0/26
ABL1	25	0/26	0/26	0/26	0/26	0/26	1/26	0/26
ABL2	27	2/26	0/26	0/26	0/26	0/26	0/26	0/26
ACSL3	2181	0/26	0/26	0/26	0/26	0/26	2/26	0/26
AF15Q14	57082	2/26	0/26	0/26	0/26	0/26	0/26	0/26
AF1Q	10962	0/26	1/26: amp	3/26	0/26	0/26	3/26	0/26
AF3p21	51517	1/26	0/26	0/26	0/26	0/26	0/26	0/26
AF5q31	27125	3/26	0/26	0/26	1/26	0/26	0/26	0/26
AKAP9	10142	11/26	0/26	0/26	0/26	0/26	0/26	0/26
AKT1	207	0/26	0/26	0/26	0/26	0/26	2/26	0/26
AKT2	208	0/26	0/26	0/26	0/26	0/26	0/26	0/26
ALDH2	217	2/26	0/26	5/26	0/26	5/26	2/26	1/26
ALK	238	2/26	0/26	4/26	0/26	7/26	1/26	1/26
ALO17	57674	6/26	0/26	0/26	3/26	0/26	0/26	0/26
APC	324	3/26	0/26	0/26	0/26	0/26	2/26	1/26
ARHGEF12	23365	1/26	0/26	0/26	0/26	0/26	0/26	0/26
ARHH	399	0/26	0/26	13/26	0/26	7/26	1/26	0/26
ARID2	196528	2/26	0/26	0/26	1/26	0/26	0/26	0/26
ARNT	405	1/26	1/26: amp	1/26	0/26	0/26	1/26	4/26
ASPSCR1	79058	0/26	0/26	0/26	0/26	0/26	3/26	1/26
ASXL1	171023	2/26	0/26	0/26	0/26	0/26	0/26	0/26
ATF1	466	0/26	0/26	0/26	0/26	0/26	2/26	0/26
ATIC	471	0/26	0/26	0/26	1/26	0/26	0/26	3/26
ATM	472	2/26	0/26	0/26	0/26	0/26	0/26	0/26
ATP1A1	476	0/26	0/26	0/26	0/26	0/26	3/26	3/26
ATP2B3	492	3/26	0/26	0/26	1/26	0/26	4/26	4/26
ATRX	546	0/26	0/26	0/26	0/26	0/26	0/26	0/26
AXIN1	8312	0/26	0/26	0/26	0/26	1/26	0/26	0/26
BAP1	8314	0/26	0/26	0/26	0/26	0/26	0/26	0/26
BCL10	8915	0/26	0/26	0/26	0/26	0/26	2/26	0/26
BCL11A	53335	0/26	0/26	7/26	1/26	2/26	6/26	4/26
BCL11B	64919	2/26	0/26	12/26	2/26	9/26	1/26	3/26
BCL2	596	0/26	0/26	5/26	1/26	0/26	5/26	2/26
BCL3	602	0/26	0/26	1/26	2/26	0/26	1/26	0/26
BCL6	604	0/26	0/26	0/26	1/26	0/26	4/26	0/26
BCL7A	605	0/26	0/26	0/26	0/26	0/26	4/26	0/26
BCL9	607	0/26	0/26	0/26	9/26	6/26	4/26	2/26
BCOR	54880	1/26	1/26: loss	0/26	0/26	2/26	1/26	1/26
BCR	613	3/26	0/26	0/26	1/26	0/26	0/26	0/26
BHD	201163	1/26	0/26	0/26	0/26	0/26	0/26	0/26
BIRC3	330	1/26	0/26	6/26	1/26	2/26	1/26	1/26
BLM	641	0/26	0/26	0/26	0/26	0/26	2/26	0/26
BMPR1A	657	0/26	0/26	0/26	1/26	0/26	0/26	0/26
BRAF	673	1/26	0/26	0/26	0/26	0/26	0/26	1/26
BRCA1	672	3/26	0/26	0/26	0/26	0/26	1/26	1/26
BRCA2	675	1/26	0/26	0/26	0/26	0/26	0/26	3/26
BRD3	8019	2/26	0/26	0/26	2/26	1/26	0/26	6/26
BRD4	23476	0/26	0/26	0/26	0/26	3/26	0/26	6/26
BRIP1	83990	1/26	0/26	0/26	4/26	0/26	1/26	0/26
BTG1	694	0/26	0/26	0/26	1/26	0/26	3/26	0/26
BUB1B	701	2/26	0/26	0/26	0/26	0/26	1/26	0/26
C15orf55	256646	0/26	0/26	0/26	0/26	0/26	1/26	0/26
C16orf75	116028	0/26	1/26: amp	0/26	1/26	0/26	3/26	0/26
C2orf44	80304	1/26	0/26	0/26	0/26	0/26	1/26	0/26
CACNA1D	776	3/26	0/26	9/26	0/26	2/26	4/26	3/26
CALR	811	0/26	0/26	0/26	0/26	0/26	2/26	0/26
CAMTA1	23261	0/26	0/26	0/26	0/26	0/26	0/26	0/26
CANT1	124583	0/26	0/26	0/26	0/26	0/26	1/26	3/26
CARD11	84433	2/26	0/26	19/26	0/26	14/26	1/26	3/26
CARS	833	1/26	0/26	0/26	0/26	1/26	0/26	0/26
CASP8	841	0/26	0/26	0/26	9/26	1/26	1/26	2/26
CBFA2T1	862	3/26	0/26	22/26	2/26	9/26	2/26	3/26
CBFA2T3	863	1/26	0/26	9/26	0/26	0/26	1/26	3/26
CBFB	865	0/26	0/26	0/26	0/26	0/26	5/26	0/26
CBL	867	1/26	0/26	0/26	0/26	0/26	1/26	0/26
CBLB	868	1/26	0/26	0/26	1/26	0/26	1/26	0/26
CBLC	23624	1/26	0/26	7/26	0/26	5/26	0/26	0/26
D10S170	8030	0/26	0/26	0/26	0/26	0/26	0/26	0/26
CCNB1IP1	57820	0/26	0/26	1/26	2/26	0/26	2/26	0/26
CCND1	595	0/26	1/26: amp	2/26	2/26	1/26	7/26	0/26
CCND2	894	0/26	0/26	18/26	2/26	8/26	1/26	0/26
CCND3	896	0/26	0/26	0/26	0/26	0/26	2/26	0/26
CCNE1	898	0/26	0/26	1/26	0/26	0/26	4/26	4/26
CD273	80380	0/26	0/26	7/26	4/26	4/26	3/26	1/26
CD274	29126	0/26	0/26	8/26	2/26	0/26	3/26	5/26
CD74	972	1/26	0/26	18/26	0/26	13/26	0/26	0/26
CD79A	973	0/26	0/26	12/26	0/26	3/26	3/26	1/26
CD79B	974	0/26	0/26	0/26	0/26	0/26	1/26	2/26
CDC73	79577	0/26	0/26	0/26	0/26	0/26	1/26	0/26
CDH1	999	0/26	0/26	8/26	6/26	3/26	10/26	5/26
CDH11	1009	3/26	0/26	18/26	1/26	13/26	3/26	2/26
CDK12	51755	0/26	1/26: amp	0/26	1/26	0/26	0/26	3/26
CDK4	1019	1/26	1/26: amp	0/26	0/26	0/26	1/26	1/26
CDK6	1021	0/26	0/26	0/26	2/26	1/26	8/26	3/26
CDKN2C	1031	0/26	0/26	1/26	0/26	0/26	2/26	0/26
CDX2	1045	1/26	0/26	16/26	0/26	13/26	2/26	2/26
CEBPA	1050	1/26	0/26	4/26	0/26	1/26	3/26	4/26
CEP1	11064	1/26	0/26	0/26	1/26	0/26	0/26	0/26
CHCHD7	79145	0/26	0/26	0/26	1/26	1/26	3/26	0/26
CHEK2	11200	1/26	0/26	0/26	0/26	1/26	0/26	0/26
CHIC2	26511	0/26	0/26	0/26	0/26	0/26	3/26	0/26
CHN1	1123	0/26	0/26	2/26	0/26	0/26	2/26	4/26
CIC	23152	0/26	0/26	0/26	1/26	0/26	0/26	0/26
CIITA	4261	6/26	1/26: amp	14/26	1/26	1/26	2/26	2/26
CLTC	1213	1/26	0/26	0/26	0/26	0/26	2/26	0/26
CLTCL1	8218	0/26	1/26: amp	1/26	0/26	0/26	1/26	1/26
CMKOR1	57007	0/26	0/26	19/26	0/26	15/26	1/26	1/26
CNOT3	4849	0/26	0/26	0/26	1/26	0/26	0/26	0/26
COL1A1	1277	4/26	0/26	5/26	0/26	2/26	2/26	3/26
COPEB	1316	1/26	0/26	1/26	0/26	0/26	0/26	0/26
COX6C	1345	0/26	0/26	0/26	0/26	0/26	1/26	0/26
CREB1	1385	0/26	0/26	0/26	0/26	0/26	3/26	0/26
CREB3L1	90993	0/26	0/26	9/26	1/26	9/26	1/26	2/26
CREB3L2	64764	1/26	0/26	0/26	0/26	0/26	0/26	1/26
CREBBP	1387	1/26	0/26	0/26	0/26	0/26	2/26	0/26
CRLF2	64109	0/26	8/26: loss	0/26	0/26	0/26	0/26	0/26
CRTC3	64784	0/26	0/26	0/26	0/26	0/26	2/26	0/26
CSF3R	1441	1/26	0/26	13/26	0/26	0/26	1/26	6/26
CTNNB1	1499	1/26	0/26	0/26	0/26	0/26	2/26	2/26
CYLD	1540	0/26	0/26	0/26	0/26	0/26	4/26	4/26
D10S170	8030	0/26	0/26	0/26	0/26	0/26	0/26	0/26
DAXX	1616	1/26	0/26	0/26	0/26	0/26	1/26	0/26
DDB2	1643	0/26	0/26	0/26	3/26	1/26	3/26	2/26
DDIT3	1649	0/26	0/26	0/26	1/26	1/26	2/26	0/26
DDX10	1662	0/26	0/26	0/26	0/26	0/26	3/26	0/26
DDX5	1655	0/26	0/26	0/26	0/26	0/26	1/26	0/26
DDX6	1656	1/26	0/26	0/26	3/26	0/26	1/26	0/26
DEK	7913	0/26	0/26	0/26	0/26	0/26	0/26	1/26
DICER1	23405	1/26	0/26	0/26	0/26	0/26	2/26	0/26
DNM2	1785	1/26	0/26	0/26	2/26	0/26	0/26	0/26
DNMT3A	1788	1/26	0/26	0/26	0/26	1/26	0/26	0/26
DUX4	22947	0/26	1/26: amp	0/26	0/26	0/26	0/26	0/26
EBF1	1879	3/26	0/26	17/26	0/26	8/26	3/26	3/26
ECT2L	345930	1/26	0/26	0/26	0/26	4/26	2/26	0/26
EIF4A2	1974	0/26	0/26	0/26	0/26	0/26	1/26	0/26
ELF4	2000	1/26	1/26: amp	1/26	0/26	0/26	7/26	0/26
ELK4	2005	1/26	0/26	0/26	0/26	0/26	1/26	0/26
ELKS	23085	1/26	5/26: loss	0/26	0/26	0/26	1/26	0/26
ELL	8178	0/26	0/26	0/26	1/26	0/26	0/26	0/26
ELN	2006	0/26	0/26	10/26	0/26	0/26	1/26	3/26
EML4	27436	2/26	0/26	0/26	0/26	0/26	1/26	1/26
EP300	2033	5/26	0/26	0/26	1/26	0/26	0/26	0/26
EPS15	2060	0/26	0/26	0/26	0/26	0/26	0/26	0/26
ERCC2	2068	1/26	0/26	0/26	1/26	0/26	0/26	7/26
ERCC3	2071	2/26	0/26	0/26	0/26	0/26	0/26	0/26
ERCC4	2072	0/26	0/26	0/26	0/26	0/26	0/26	0/26
ERCC5	2073	1/26	0/26	0/26	0/26	0/26	1/26	0/26
ERG	2078	2/26	0/26	0/26	0/26	7/26	0/26	1/26
ETV1	2115	1/26	0/26	8/26	0/26	0/26	2/26	2/26
ETV4	2118	0/26	0/26	2/26	1/26	0/26	4/26	3/26
ETV5	2119	0/26	0/26	5/26	0/26	1/26	4/26	0/26
ETV6	2120	0/26	0/26	0/26	0/26	0/26	2/26	0/26
MDS1	2122	1/26	0/26	1/26	0/26	1/26	2/26	2/26
EWSR1	2130	0/26	0/26	0/26	1/26	1/26	0/26	0/26
EXT1	2131	0/26	1/26: amp	0/26	1/26	0/26	0/26	1/26
EXT2	2132	0/26	0/26	0/26	0/26	0/26	1/26	0/26
EZH2	2146	1/26	0/26	0/26	1/26	0/26	0/26	0/26
EZR	7430	1/26	0/26	0/26	0/26	0/26	4/26	2/26
FACL6	23305	1/26	0/26	18/26	0/26	2/26	1/26	2/26
FAM22A	728118	0/26	0/26	0/26	0/26	0/26	0/26	0/26
FAM46C	54855	0/26	0/26	8/26	0/26	0/26	2/26	2/26
FANCA	2175	2/26	0/26	0/26	2/26	0/26	3/26	3/26
FANCC	2176	0/26	0/26	0/26	0/26	0/26	0/26	0/26
FANCD2	2177	2/26	0/26	0/26	0/26	0/26	0/26	0/26
FANCE	2178	1/26	0/26	0/26	0/26	0/26	1/26	1/26
FANCF	2188	0/26	0/26	0/26	1/26	0/26	0/26	3/26
FANCG	2189	0/26	0/26	0/26	1/26	0/26	3/26	0/26
FBXO11	80204	0/26	0/26	0/26	1/26	0/26	0/26	0/26
FBXW7	55294	0/26	0/26	0/26	3/26	0/26	4/26	0/26
FCGR2B	2213	0/26	0/26	0/26	1/26	0/26	0/26	0/26
FEV	54738	0/26	0/26	0/26	0/26	0/26	1/26	1/26
FGFR1	2260	0/26	1/26: amp	8/26	0/26	4/26	7/26	5/26
FGFR1OP	11116	0/26	0/26	0/26	1/26	0/26	3/26	0/26
FGFR2	2263	0/26	0/26	16/26	2/26	6/26	2/26	5/26
FGFR3	2261	0/26	0/26	7/26	0/26	3/26	3/26	2/26
FH	2271	1/26	0/26	0/26	0/26	0/26	0/26	0/26
FHIT	2272	0/26	3/26: loss	0/26	2/26	0/26	1/26	2/26
FIP1L1	81608	1/26	0/26	0/26	0/26	0/26	0/26	0/26
FLI1	2313	0/26	0/26	20/26	1/26	13/26	1/26	2/26
FLJ27352	145788	0/26	0/26	0/26	0/26	0/26	0/26	0/26
FLT3	2322	2/26	0/26	0/26	0/26	5/26	0/26	0/26
FNBP1	23048	0/26	0/26	0/26	0/26	0/26	4/26	3/26
FOXA1	3169	1/26	1/26: amp	5/26	5/26	2/26	11/26	6/26
FOXL2	668	0/26	0/26	10/26	0/26	7/26	4/26	3/26
FOXO1A	2308	0/26	0/26	1/26	0/26	0/26	5/26	10/26
FOXO3A	2309	1/26	0/26	0/26	1/26	0/26	0/26	0/26
FOXP1	27086	1/26	0/26	1/26	5/26	0/26	6/26	0/26
FSTL3	10272	0/26	0/26	1/26	0/26	1/26	9/26	0/26
FUBP1	8880	0/26	0/26	0/26	0/26	0/26	0/26	0/26
FUS	2521	2/26	0/26	0/26	0/26	0/26	3/26	0/26
FVT1	2531	0/26	0/26	0/26	1/26	0/26	1/26	0/26
GAS7	8522	0/26	0/26	12/26	0/26	10/26	2/26	2/26
GATA1	2623	1/26	0/26	0/26	0/26	0/26	2/26	3/26
GATA2	2624	1/26	0/26	3/26	1/26	3/26	10/26	3/26
GATA3	2625	0/26	0/26	11/26	4/26	8/26	5/26	7/26
GMPS	8833	1/26	0/26	0/26	1/26	0/26	3/26	0/26
GNA11	2767	0/26	0/26	0/26	1/26	0/26	0/26	0/26
GNAQ	2776	0/26	0/26	0/26	1/26	0/26	0/26	0/26
GNAS	2778	1/26	0/26	0/26	1/26	4/26	4/26	1/26
GOLGA5	9950	1/26	0/26	0/26	1/26	0/26	0/26	3/26
GOPC	57120	0/26	0/26	0/26	0/26	0/26	0/26	0/26
GPC3	2719	0/26	0/26	12/26	0/26	5/26	2/26	3/26
GPHN	10243	1/26	0/26	0/26	0/26	0/26	0/26	1/26
GRAF	23092	1/26	0/26	0/26	0/26	0/26	1/26	0/26
H3F3A	3020	0/26	0/26	0/26	0/26	0/26	0/26	0/26
H3F3B	3021	0/26	0/26	0/26	0/26	0/26	0/26	1/26
HCMOGT-1	92521	0/26	0/26	1/26	0/26	0/26	10/26	5/26
HEAB	10978	0/26	0/26	0/26	0/26	0/26	0/26	0/26
HERPUD1	9709	0/26	0/26	1/26	1/26	0/26	0/26	2/26
HEY1	23462	0/26	0/26	2/26	0/26	0/26	2/26	1/26
HIP1	3092	1/26	0/26	3/26	0/26	0/26	1/26	0/26
HIST1H3B	8358	0/26	0/26	3/26	1/26	1/26	1/26	8/26
HIST1H4I	8294	0/26	0/26	2/26	0/26	15/26	1/26	1/26
HLF	3131	0/26	0/26	9/26	0/26	3/26	1/26	0/26
HLXB9	3110	0/26	0/26	2/26	0/26	1/26	6/26	5/26
HMGA1	3159	0/26	0/26	0/26	4/26	0/26	0/26	0/26
HMGA2	8091	0/26	0/26	10/26	5/26	3/26	11/26	8/26
HNRNPA2B1	3181	0/26	0/26	0/26	2/26	0/26	0/26	0/26
HOOK3	84376	0/26	1/26: amp	0/26	0/26	0/26	2/26	4/26
HOXA11	3207	2/26	0/26	7/26	0/26	5/26	2/26	5/26
HOXA13	3209	1/26	0/26	7/26	0/26	3/26	1/26	3/26
HOXA9	3205	1/26	0/26	15/26	0/26	20/26	4/26	3/26
HOXC11	3227	0/26	0/26	15/26	0/26	12/26	2/26	5/26
HOXC13	3229	0/26	0/26	7/26	0/26	6/26	4/26	4/26
HOXD11	3237	2/26	0/26	16/26	0/26	9/26	0/26	3/26
HOXD13	3239	1/26	0/26	16/26	0/26	12/26	0/26	0/26
HRAS	3265	0/26	0/26	0/26	0/26	0/26	0/26	0/26
HSPCA	3320	1/26	0/26	0/26	0/26	0/26	3/26	0/26
HSPCB	3326	0/26	0/26	0/26	0/26	0/26	1/26	0/26
IDH1	3417	1/26	0/26	0/26	0/26	0/26	0/26	0/26
IDH2	3418	0/26	0/26	0/26	2/26	0/26	0/26	0/26
IKZF1	10320	2/26	0/26	0/26	0/26	5/26	1/26	1/26
IL2	3558	0/26	0/26	0/26	0/26	0/26	1/26	0/26
IL21R	50615	1/26	0/26	0/26	1/26	0/26	0/26	1/26
IL6ST	3572	0/26	1/26: amp	0/26	0/26	0/26	3/26	0/26
IL7R	3575	12/26	0/26	17/26	4/26	3/26	0/26	0/26
IRF4	3662	1/26	0/26	0/26	0/26	8/26	1/26	0/26
IRTA1	83417	1/26	0/26	0/26	2/26	0/26	1/26	0/26
ITK	3702	1/26	0/26	0/26	5/26	4/26	0/26	0/26
JAK1	3716	0/26	0/26	1/26	0/26	0/26	1/26	0/26
JAK2	3717	0/26	0/26	0/26	4/26	0/26	5/26	0/26
JAK3	3718	0/26	0/26	7/26	0/26	5/26	4/26	4/26
JAZF1	221895	0/26	0/26	0/26	0/26	0/26	3/26	5/26
JUN	3725	0/26	0/26	0/26	1/26	0/26	3/26	0/26
KCNJ5	3762	0/26	0/26	6/26	0/26	0/26	1/26	0/26
KDM5A	5927	3/26	0/26	0/26	0/26	0/26	1/26	0/26
KDM5C	8242	2/26	0/26	0/26	0/26	0/26	2/26	0/26
KDM6A	7403	0/26	1/26: amp	0/26	0/26	1/26	0/26	0/26
KDR	3791	1/26	0/26	17/26	0/26	7/26	1/26	1/26
KIAA1549	57670	4/26	0/26	0/26	0/26	0/26	4/26	4/26
KIF5B	3799	0/26	0/26	0/26	0/26	0/26	2/26	2/26
KIT	3815	2/26	0/26	21/26	1/26	3/26	3/26	2/26
KLF4	9314	2/26	0/26	2/26	2/26	0/26	5/26	0/26
KLK2	3817	1/26	0/26	17/26	2/26	0/26	1/26	0/26
KTN1	3895	1/26	0/26	0/26	0/26	0/26	1/26	0/26
LAF4	3899	5/26	0/26	11/26	0/26	0/26	0/26	0/26
LASP1	3927	0/26	0/26	0/26	1/26	0/26	2/26	0/26
LCK	3932	0/26	0/26	15/26	0/26	4/26	0/26	0/26
LCP1	3936	0/26	0/26	20/26	0/26	18/26	0/26	0/26
LCX	80312	2/26	0/26	1/26	0/26	2/26	1/26	3/26
LHFP	10186	0/26	1/26: loss	10/26	4/26	1/26	4/26	0/26
LIFR	3977	7/26	0/26	2/26	0/26	4/26	1/26	0/26
LMO1	4004	0/26	0/26	9/26	0/26	7/26	2/26	1/26
LMO2	4005	0/26	0/26	6/26	0/26	6/26	1/26	1/26
LPP	4026	1/26	0/26	0/26	0/26	0/26	0/26	0/26
LRIG3	121227	2/26	0/26	2/26	1/26	1/26	3/26	4/26
LYL1	4066	0/26	0/26	16/26	0/26	4/26	7/26	0/26
MADH4	4089	0/26	1/26: loss	1/26	0/26	1/26	0/26	0/26
MAF	4094	0/26	0/26	11/26	4/26	7/26	2/26	4/26
MAFB	9935	0/26	0/26	16/26	2/26	6/26	3/26	3/26
MALT1	10892	0/26	0/26	1/26	2/26	0/26	0/26	0/26
MAML2	84441	0/26	1/26: amp	5/26	2/26	1/26	3/26	0/26
MAP2K1	5604	1/26	0/26	0/26	0/26	0/26	0/26	0/26
MAP2K2	5605	0/26	0/26	0/26	1/26	0/26	0/26	0/26
MAP2K4	6416	1/26	0/26	0/26	0/26	0/26	0/26	1/26
MAX	4149	2/26	0/26	0/26	0/26	0/26	0/26	0/26
MDM2	4193	1/26	0/26	1/26	0/26	0/26	1/26	0/26
MDM4	4194	0/26	0/26	0/26	1/26	0/26	0/26	4/26
MDS1	2122	1/26	0/26	1/26	0/26	1/26	2/26	2/26
MDS2	259283	0/26	0/26	9/26	0/26	4/26	2/26	0/26
MECT1	23373	0/26	0/26	0/26	0/26	0/26	2/26	0/26
MED12	9968	2/26	0/26	0/26	0/26	0/26	4/26	7/26
MEN1	4221	0/26	0/26	0/26	1/26	0/26	1/26	3/26
MITF	4286	0/26	0/26	3/26	0/26	0/26	4/26	6/26
MKL1	57591	0/26	0/26	0/26	0/26	0/26	4/26	0/26
MLF1	4291	0/26	0/26	0/26	0/26	0/26	0/26	0/26
MLH1	4292	1/26	0/26	0/26	1/26	0/26	0/26	0/26
MLL	4297	0/26	0/26	0/26	1/26	0/26	2/26	0/26
MLL2	8085	3/26	0/26	0/26	0/26	1/26	3/26	0/26
MLL3	58508	8/26	11/26: amp	0/26	1/26	1/26	0/26	0/26
MLLT1	4298	2/26	0/26	0/26	0/26	0/26	0/26	0/26
MLLT10	8028	2/26	0/26	1/26	1/26	0/26	3/26	0/26
MLLT2	4299	1/26	0/26	0/26	0/26	0/26	3/26	0/26
MLLT3	4300	1/26	2/26: loss	3/26	0/26	2/26	5/26	0/26
MLLT4	4301	1/26	0/26	0/26	1/26	0/26	4/26	0/26
MLLT6	4302	1/26	0/26	0/26	0/26	0/26	3/26	5/26
MLLT7	4303	1/26	0/26	0/26	2/26	0/26	1/26	2/26
MN1	4330	2/26	0/26	8/26	0/26	1/26	3/26	4/26
MPL	4352	0/26	0/26	1/26	0/26	0/26	0/26	0/26
MSF	10801	2/26	0/26	0/26	1/26	0/26	4/26	0/26
MSH2	4436	1/26	0/26	0/26	0/26	0/26	2/26	2/26
MSH6	2956	1/26	0/26	0/26	0/26	0/26	0/26	0/26
MSI2	124540	0/26	0/26	0/26	0/26	0/26	0/26	2/26
MSN	4478	1/26	0/26	5/26	3/26	7/26	4/26	3/26
MTCP1	4515	1/26	0/26	0/26	0/26	0/26	3/26	0/26
MUC1	4582	3/26	0/26	2/26	3/26	0/26	5/26	2/26
MUTYH	4595	1/26	0/26	0/26	0/26	0/26	1/26	0/26
MYB	4602	0/26	0/26	3/26	0/26	0/26	2/26	0/26
MYCL1	4610	0/26	0/26	3/26	1/26	0/26	2/26	1/26
MYCN	4613	0/26	1/26: amp	24/26	1/26	9/26	3/26	4/26
MYD88	4615	0/26	0/26	3/26	0/26	0/26	3/26	4/26
MYH11	4629	2/26	0/26	0/26	0/26	1/26	1/26	1/26
MYH9	4627	1/26	0/26	0/26	0/26	0/26	0/26	0/26
MYST4	23522	10/26	0/26	0/26	1/26	0/26	0/26	0/26
NACA	4666	1/26	0/26	0/26	2/26	0/26	2/26	0/26
NBS1	4683	1/26	1/26: amp	0/26	0/26	0/26	0/26	0/26
NCOA1	8648	1/26	0/26	0/26	0/26	0/26	0/26	1/26
NCOA2	10499	0/26	0/26	0/26	2/26	0/26	0/26	4/26
NCOA4	8031	1/26	0/26	0/26	0/26	0/26	1/26	1/26
NDRG1	10397	0/26	1/26: amp	5/26	2/26	1/26	4/26	7/26
NF2	4771	1/26	0/26	1/26	0/26	0/26	0/26	0/26
NFE2L2	4780	2/26	0/26	0/26	0/26	0/26	0/26	0/26
NFIB	4781	1/26	0/26	1/26	0/26	4/26	3/26	0/26
NFKB2	4791	1/26	0/26	0/26	0/26	1/26	1/26	0/26
NIN	51199	3/26	0/26	0/26	0/26	0/26	1/26	3/26
NKX2-1	7080	0/26	1/26: amp	18/26	4/26	5/26	3/26	5/26
NONO	4841	0/26	0/26	0/26	1/26	0/26	4/26	2/26
NOTCH1	4851	3/26	0/26	2/26	2/26	0/26	16/26	0/26
NOTCH2	4853	20/26	2/26: amp	1/26	1/26	0/26	4/26	0/26
NPM1	4869	0/26	0/26	0/26	0/26	0/26	1/26	1/26
NR4A3	8013	0/26	0/26	6/26	1/26	0/26	1/26	0/26
NSD1	64324	4/26	0/26	0/26	0/26	0/26	0/26	0/26
NT5C2	22978	0/26	0/26	0/26	2/26	0/26	2/26	0/26
NTRK1	4914	0/26	0/26	3/26	0/26	3/26	0/26	3/26
NTRK3	4916	4/26	0/26	24/26	0/26	9/26	3/26	1/26
NUMA1	4926	0/26	0/26	0/26	0/26	0/26	1/26	0/26
NUP214	8021	1/26	0/26	0/26	0/26	0/26	2/26	0/26
NUP98	4928	1/26	0/26	0/26	0/26	0/26	0/26	4/26
OLIG2	10215	0/26	0/26	19/26	0/26	15/26	4/26	0/26
OMD	4958	0/26	0/26	0/26	0/26	0/26	0/26	0/26
P2RY8	286530	0/26	8/26: loss	0/26	0/26	0/26	0/26	0/26
PAFAH1B2	5049	0/26	0/26	0/26	1/26	0/26	4/26	0/26
PALB2	79728	1/26	0/26	0/26	1/26	0/26	0/26	0/26
PAX3	5077	0/26	0/26	22/26	0/26	11/26	1/26	2/26
PAX5	5079	0/26	0/26	14/26	1/26	11/26	0/26	0/26
PAX7	5081	1/26	0/26	23/26	1/26	11/26	2/26	1/26
PAX8	7849	1/26	0/26	7/26	0/26	0/26	2/26	1/26
PBRM1	55193	2/26	0/26	0/26	0/26	0/26	0/26	0/26
PBX1	5087	0/26	0/26	3/26	5/26	0/26	4/26	4/26
PCM1	5108	0/26	0/26	0/26	0/26	0/26	4/26	0/26
PCSK7	9159	0/26	0/26	0/26	0/26	0/26	0/26	0/26
PDE4DIP	9659	6/26	13/26: amp	0/26	1/26	5/26	0/26	0/26
PDGFB	5155	0/26	0/26	6/26	0/26	1/26	8/26	2/26
PDGFRA	5156	2/26	0/26	23/26	0/26	8/26	1/26	1/26
PDGFRB	5159	2/26	0/26	23/26	0/26	6/26	2/26	2/26
PER1	5187	2/26	0/26	1/26	4/26	6/26	0/26	0/26
PHF6	84295	0/26	0/26	0/26	0/26	0/26	4/26	8/26
PHOX2B	8929	1/26	0/26	0/26	0/26	0/26	0/26	1/26
PICALM	8301	0/26	0/26	0/26	0/26	0/26	2/26	0/26
PIK3CA	5290	1/26	0/26	0/26	0/26	0/26	0/26	0/26
PIK3R1	5295	0/26	0/26	1/26	1/26	0/26	0/26	0/26
PIM1	5292	0/26	0/26	0/26	1/26	0/26	4/26	0/26
PLAG1	5324	0/26	0/26	1/26	1/26	1/26	3/26	0/26
PML	5371	1/26	0/26	0/26	0/26	0/26	2/26	0/26
PMS1	5378	1/26	0/26	0/26	0/26	0/26	4/26	0/26
PMS2	5395	1/26	0/26	0/26	5/26	0/26	0/26	0/26
PMX1	5396	1/26	0/26	19/26	0/26	9/26	4/26	2/26
PNUTL1	5413	0/26	1/26: amp	3/26	0/26	2/26	0/26	4/26
POT1	25913	0/26	0/26	0/26	0/26	0/26	0/26	1/26
POU2AF1	5450	0/26	0/26	0/26	0/26	0/26	2/26	2/26
POU5F1	5460	0/26	0/26	4/26	0/26	5/26	2/26	3/26
PPARG	5468	0/26	0/26	2/26	0/26	1/26	5/26	7/26
PPP2R1A	5518	0/26	0/26	0/26	1/26	0/26	2/26	2/26
PRCC	5546	0/26	0/26	0/26	0/26	0/26	0/26	0/26
PRDM1	639	0/26	1/26: amp	3/26	0/26	1/26	0/26	5/26
PRDM16	63976	0/26	0/26	12/26	2/26	10/26	5/26	6/26
PRF1	5551	1/26	0/26	0/26	1/26	0/26	2/26	3/26
PRKAR1A	5573	0/26	0/26	0/26	2/26	0/26	1/26	0/26
PSIP2	11168	0/26	0/26	0/26	0/26	0/26	0/26	0/26
PTCH	5727	3/26	0/26	1/26	0/26	1/26	0/26	0/26
PTEN	5728	0/26	1/26: loss	0/26	3/26	0/26	1/26	0/26
PTPN11	5781	0/26	0/26	0/26	0/26	0/26	0/26	0/26
PTPRC	5788	1/26	0/26	9/26	0/26	0/26	0/26	2/26
RAB5EP	9135	0/26	0/26	0/26	0/26	0/26	0/26	0/26
RAC1	5879	0/26	0/26	0/26	10/26	0/26	0/26	0/26
RAD21	5885	0/26	1/26: amp	0/26	0/26	0/26	0/26	0/26
RAD51L1	5890	0/26	1/26: loss	0/26	0/26	0/26	2/26	0/26
RAF1	5894	0/26	0/26	0/26	0/26	0/26	0/26	0/26
RALGDS	5900	0/26	0/26	0/26	2/26	0/26	0/26	0/26
RANBP17	64901	0/26	0/26	2/26	0/26	2/26	1/26	1/26
RAP1GDS1	5910	1/26	0/26	1/26	0/26	1/26	3/26	0/26
RARA	5914	2/26	0/26	0/26	0/26	8/26	1/26	4/26
RB1	5925	2/26	1/26: loss	0/26	0/26	0/26	0/26	0/26
RBM15	64783	0/26	0/26	0/26	0/26	0/26	2/26	0/26
RECQL4	9401	2/26	0/26	0/26	0/26	0/26	1/26	0/26
REL	5966	1/26	0/26	0/26	0/26	0/26	0/26	2/26
RNF43	54894	1/26	0/26	7/26	4/26	5/26	3/26	4/26
ROS1	6098	1/26	0/26	16/26	0/26	7/26	1/26	1/26
RPL10	6134	0/26	0/26	0/26	2/26	1/26	0/26	3/26
RPL22	6146	0/26	0/26	0/26	0/26	0/26	1/26	2/26
RPL5	6125	0/26	1/26: amp	1/26	0/26	0/26	1/26	1/26
RPN1	6184	0/26	0/26	0/26	0/26	0/26	1/26	2/26
RUNX1	861	1/26	0/26	2/26	0/26	13/26	2/26	3/26
RUNXBP2	7994	0/26	1/26: amp	0/26	0/26	0/26	3/26	4/26
SBDS	51119	1/26	1/26: amp	0/26	0/26	0/26	0/26	0/26
SDC4	6385	1/26	0/26	3/26	2/26	3/26	3/26	2/26
SDH5	54949	0/26	0/26	0/26	0/26	0/26	2/26	0/26
SDHB	6390	0/26	0/26	0/26	0/26	0/26	2/26	0/26
SDHC	6391	0/26	0/26	0/26	0/26	0/26	0/26	0/26
SDHD	6392	0/26	0/26	0/26	0/26	0/26	2/26	0/26
SEPT6	23157	0/26	0/26	0/26	0/26	0/26	5/26	10/26
SET	6418	0/26	0/26	0/26	3/26	0/26	2/26	6/26
SETBP1	26040	3/26	0/26	11/26	1/26	4/26	8/26	5/26
SETD2	29072	0/26	0/26	0/26	0/26	0/26	0/26	0/26
SF3B1	23451	1/26	0/26	0/26	0/26	0/26	0/26	0/26
SFPQ	6421	0/26	0/26	0/26	1/26	0/26	0/26	0/26
SFRS3	6428	0/26	0/26	0/26	1/26	0/26	1/26	0/26
SH2B3	10019	0/26	0/26	0/26	1/26	1/26	1/26	0/26
SH3GL1	6455	0/26	0/26	0/26	3/26	0/26	0/26	0/26
SIL	6491	0/26	0/26	0/26	0/26	0/26	0/26	0/26
SLC34A2	10568	0/26	0/26	20/26	5/26	17/26	3/26	2/26
SLC45A3	85414	1/26	0/26	0/26	0/26	0/26	2/26	0/26
SMARCB1	6598	0/26	0/26	0/26	0/26	0/26	0/26	0/26
SMARCE1	6605	0/26	0/26	0/26	0/26	0/26	1/26	0/26
SMO	6608	1/26	0/26	8/26	0/26	7/26	1/26	3/26
SOCS1	8651	0/26	1/26: amp	1/26	0/26	0/26	1/26	0/26
SOX2	6657	0/26	0/26	13/26	3/26	5/26	4/26	3/26
SRGAP3	9901	3/26	0/26	2/26	0/26	1/26	2/26	0/26
SRSF2	6427	0/26	0/26	0/26	0/26	0/26	0/26	0/26
SS18	6760	1/26	0/26	0/26	0/26	0/26	3/26	0/26
SS18L1	26039	0/26	0/26	0/26	0/26	0/26	0/26	0/26
SSX1	6756	0/26	0/26	22/26	0/26	7/26	1/26	2/26
SSX2	6757	0/26	1/26: loss	0/26	0/26	0/26	0/26	0/26
SSX4	6759	0/26	0/26	0/26	0/26	0/26	0/26	0/26
STAG2	10735	0/26	0/26	0/26	3/26	0/26	10/26	13/26
STAT3	6774	1/26	0/26	0/26	0/26	0/26	0/26	0/26
STAT5B	6777	0/26	0/26	0/26	0/26	0/26	1/26	6/26
SUFU	51684	2/26	0/26	0/26	0/26	0/26	0/26	0/26
SUZ12	23512	1/26	0/26	0/26	1/26	0/26	0/26	0/26
SYK	6850	0/26	0/26	13/26	0/26	10/26	8/26	6/26
TAF15	8148	2/26	0/26	0/26	0/26	0/26	1/26	0/26
TAL1	6886	0/26	0/26	0/26	0/26	0/26	1/26	1/26
TAL2	6887	0/26	0/26	0/26	0/26	0/26	3/26	0/26
TBL1XR1	79718	0/26	1/26: loss	0/26	0/26	0/26	0/26	0/26
TCEA1	6917	1/26	0/26	0/26	0/26	0/26	0/26	0/26
TCF1	6927	2/26	0/26	2/26	1/26	15/26	2/26	0/26
TCF12	6938	1/26	0/26	0/26	0/26	0/26	0/26	1/26
TCF3	6929	0/26	0/26	0/26	1/26	0/26	0/26	0/26
TCF7L2	6934	0/26	0/26	0/26	1/26	0/26	0/26	0/26
TCL1A	8115	0/26	0/26	0/26	0/26	0/26	1/26	0/26
TERT	7015	0/26	1/26: amp	4/26	0/26	8/26	1/26	3/26
TET2	54790	4/26	0/26	0/26	1/26	0/26	1/26	3/26
TFE3	7030	0/26	0/26	0/26	0/26	0/26	7/26	9/26
TFEB	7942	0/26	0/26	0/26	0/26	0/26	0/26	0/26
TFG	10342	0/26	0/26	0/26	0/26	0/26	1/26	0/26
TFPT	29844	0/26	0/26	0/26	0/26	0/26	2/26	0/26
TFRC	7037	1/26	0/26	0/26	0/26	0/26	2/26	0/26
THRAP3	9967	0/26	0/26	0/26	1/26	0/26	1/26	0/26
TIF1	8805	1/26	0/26	0/26	0/26	0/26	1/26	0/26
TLX1	3195	0/26	0/26	24/26	1/26	12/26	1/26	3/26
TLX3	30012	0/26	0/26	22/26	0/26	22/26	3/26	1/26
TMPRSS2	7113	0/26	1/26: loss	12/26	0/26	8/26	3/26	3/26
TNFAIP3	7128	1/26	0/26	3/26	0/26	0/26	2/26	2/26
TNFRSF14	8764	0/26	0/26	9/26	0/26	7/26	5/26	5/26
TNFRSF17	608	0/26	1/26: amp	0/26	0/26	0/26	2/26	0/26
TNFRSF6	355	0/26	0/26	6/26	2/26	2/26	2/26	5/26
TOP1	7150	1/26	0/26	0/26	0/26	0/26	0/26	2/26
TPM3	7170	0/26	0/26	0/26	0/26	0/26	0/26	0/26
TPM4	7171	0/26	0/26	1/26	2/26	13/26	8/26	4/26
TPR	7175	3/26	0/26	0/26	0/26	0/26	0/26	0/26
TRAF7	84231	0/26	0/26	0/26	0/26	0/26	0/26	0/26
TRIM27	5987	1/26	0/26	0/26	0/26	0/26	2/26	0/26
TRIM33	51592	0/26	0/26	0/26	4/26	0/26	1/26	0/26
TRIP11	9321	0/26	0/26	0/26	0/26	0/26	1/26	0/26
TRRAP	8295	4/26	0/26	0/26	0/26	0/26	1/26	5/26
TSC1	7248	1/26	0/26	0/26	0/26	0/26	0/26	0/26
TSC2	7249	1/26	0/26	0/26	0/26	0/26	0/26	0/26
TSHR	7253	0/26	0/26	2/26	0/26	0/26	0/26	1/26
TTL	150465	1/26	0/26	0/26	0/26	0/26	1/26	0/26
U2AF1	7307	1/26	0/26	0/26	0/26	0/26	0/26	0/26
UBR5	51366	4/26	0/26	0/26	2/26	0/26	2/26	2/26
USP6	9098	10/26	0/26	0/26	0/26	0/26	2/26	1/26
VHL	7428	0/26	0/26	0/26	0/26	0/26	0/26	0/26
VTI1A	143187	0/26	0/26	0/26	0/26	0/26	0/26	0/26
WAS	7454	1/26	0/26	1/26	1/26	0/26	3/26	1/26
WHSC1	7468	0/26	0/26	0/26	4/26	1/26	2/26	0/26
WHSC1L1	54904	2/26	1/26: amp	0/26	0/26	0/26	0/26	0/26
WIF1	11197	0/26	0/26	20/26	0/26	6/26	0/26	0/26
WRN	7486	2/26	0/26	0/26	0/26	0/26	1/26	2/26
WT1	7490	0/26	0/26	15/26	1/26	14/26	2/26	2/26
WTX	139285	1/26	0/26	0/26	0/26	0/26	6/26	7/26
WWTR1	25937	1/26	0/26	3/26	0/26	0/26	0/26	0/26
XPA	7507	1/26	0/26	0/26	0/26	0/26	2/26	0/26
XPC	7508	1/26	0/26	0/26	0/26	0/26	0/26	0/26
XPO1	7514	0/26	0/26	0/26	0/26	0/26	0/26	0/26
YWHAE	7531	0/26	0/26	0/26	0/26	0/26	0/26	0/26
ZNF145	7704	1/26	0/26	10/26	0/26	6/26	0/26	0/26
ZNF198	7750	0/26	0/26	0/26	6/26	0/26	0/26	0/26
ZNF278	23598	1/26	0/26	0/26	0/26	1/26	0/26	0/26
ZNF331	55422	1/26	0/26	1/26	0/26	1/26	2/26	0/26
ZNF384	171017	0/26	0/26	0/26	0/26	0/26	1/26	0/26
ZNF521	25925	4/26	0/26	9/26	4/26	1/26	0/26	1/26
ZNF9	7555	1/26	0/26	0/26	0/26	0/26	0/26	0/26
ZRSR2	8233	0/26	0/26	0/26	0/26	0/26	0/26	0/26
