# Supplementary material for: Aberrant transcriptional regulations in cancers: genome, transcriptome and epigenome analysis of lung adenocarcinoma cell lines
Source: Nucleic Acids Res. 2014 Nov 6;42(22):13557–72. doi: 10.1093/nar/gku885 (PMC4267666; doi:10.1093/nar/gku885)
Supplement: SUPPLEMENTARY DATA [file supp_gku885_nar-02466-x-2014-File008.zip › Supplementary_TableS2.xlsx]

## Sheet: Table S2A
Supplementary Table S2A. Primers of qRT-PCR validation for RNA-Seq.
Gene	Expression	Fwd	Rev
KRAS	Expressed	CACGGTCATCCAGTGTTGTC	TTGATTTGTCAGCAGGACCA
NRAS	Expressed	ATTGCCTTCAATCCCCTTCT	GGTCCATTAGCACCATGCTT
MYC	Differentially expressed	AGCGACTCTGAGGAGGAACA	CTCTGACCTTTTGCCAGGAG
PIK3CA	Expressed	GTCAATCGGTGACTGTGTGG	GAACTGCAGTGCACCTTTCA
ERBB2	Differentially expressed	CTGACTTCTGCTGGCATCAA	CTGGGAACTCAAGCAGGAAG
BRAF	Expressed	GACGGGACTCGAGTGATGAT	CACATCACCATGCCACTTTC
MET	Differentially expressed	CACCCCACCCTCATTACATC	GCAACAACAGCCAAACTCAA
AKT1	Expressed	CACACCACCTGACCAAGATG	CTGGCCGAGTAGGAGAACTG
CDKN2A (p16INK4a, p14ARF)	Differentially expressed	CACATTCATGTGGGCATTTC	CCCCTGAGCTTCCCTAGTTC
CDKN1A	Differentially expressed	TTAGCAGCGGAACAAGGAGT	CAACTACTCCCAGCCCCATA
STK11	Differentially expressed	CTTCGACATCGAGGATGACA	TTGTGACTGGCCTCCTCTTC
KEAP1	Differentially expressed	AAGAAGTCCAAAGCGGGAAT	GAAGCCTGCTCTTTCCACAC
NF1	Expressed	CTTTTTGCGACTGCGTTACA	CCGGATGGAAAGGACAGTAA
BRCA1	Expressed	AACCATTTAAACGCCACCAA	ACTCTGTGCTTCCAGCCCTA
APC	Expressed	TCTTGTTGCAACTGGGTCTG	TTTCTGAGCATGGCAAAGTG
RB1	Expressed	GCAGATTGTTTCCTCTTCCAA	TCAGACAGGCCTGGGTTATC
PTEN	Expressed	CATAACGATGGCTGTGGTTG	CCCCCACTTTAGTGCACAGT
MSH6	Expressed	TGAACAGAGCCTCCTGGAAT	GTTCCTACCAATCCCCCAAT
SMARCA4	Differentially expressed	GACAGTGAAGGCGAGGAGAG	CACTTTGACGGACCGAGATT
EP300	Expressed	AATATGCTCCTGCCTTGCAC	AATGTCAACCATCTGCACCA
ARID1A	Expressed	GCATCCAGGACAACAATGTG	CTTTCGGTCACTGAGGAAGC
RET	Differentially expressed	ACAGGGGATGCAGTATCTGG	AAGCCGAAATCCGAAATCTT
ALK	Differentially expressed	TGGAGTTTGTCACCAGTGGA	TGTCTTCAGGCTGATGTTGC
ROS1	Differentially expressed	AGGCTCCCAGGAATCTGAAT	CTTGCCAGAAGGGCAGTAAG
ACTB	Expressed	GATGAGATTGGCATGGCTTT	CACCTTCACCGTTCCAGTTT
IGF1R	Differentially expressed	ATCTGGCTTGATTGGTCTGG	CATGAAAACCATTGGCTGTG
SMARCA2	Differentially expressed	GCAGAAAATTGCCAAAGAGG	TTTTGCCTCGGACTCTGACT
SMAD4	Differentially expressed	GGCCTTAGTTGCCTCATCTG	AATCCAAAACTGCTGCAAGG
MDM2	Differentially expressed	GAGCCTCCAATGAGAGCAAC	AGGCTGCCATGTGACCTAAG
WNT10A	Differentially expressed	AACCCCACCACTCACTTCTG	GGCTTGTTTTAGGGTGTGGA
RNF43	Differentially expressed	AGGTGAGCCCTGAGCACTAA	GTACCCACCTCAGGGACAGA
CDKN1B	Differentially expressed	CCGGCTAACTCTGAGGACAC	TTGCAGGTCGCTTCCTTATT
GATA3	Differentially expressed	CAATGCCTGTGGGCTCTACT	TTTCTGGTCTGGATGCCTTC
ZFP36L1	Differentially expressed	ATGCTTTCTTCCCTGGGTTT	TGATGTGCAGTGACAAGCAA
RPL5	Differentially expressed	CAAGTGGAGGTGACTGGTGA	CCTGCATCCAAATAGCAGGT
MYCN	Differentially expressed	TCCAGCAGATGCCACATAAG	CCACCTCTCATTACCCAGGA
MYCL1	Differentially expressed	CAGGTGGTGGATGTTGTCAG	AGTTGGGAGCATCCTTTCCT
EGF	Differentially expressed	TTATGTGGAATGGGCACAGA	GAGGGCATATGAAAGCTTCG
COL4A2	Differentially expressed	AGGCAAAACCGTGCTCTTTA	GGTCTCCACTTCTGCCTGAG
ATP5F1	Expressed	AGGCTTCCATCCAACACATC	AAAGGTAATGGCGCTTCTGA
RPS18	Expressed	GAGGATGAGGTGGAACGTGT	GGACCTGGCTGTATTTTCCA
KIT	Differentially expressed	TGATCCCCAAGTGTGAACAA	GGAGGCCTTCTCTCCAATTC
ELF3	Differentially expressed	AGCCCACTCTGGCTCATTTA	CCTGTGGAACCTCTTTCTGC
RAB25	Differentially expressed	CCCTCCTGGTGTTTGACCTA	TTTGTTACCCACGAGCATGA
C1orf51 (CIART)	Differentially expressed	CCCCAGTCCCACCTACTACA	CTGGCAAACTGTAGCAACGA
C17orf28 (HID1)	Differentially expressed	GATACAGCGGGTGTGAGGAT	AAGCTCAGAATGGTGGATGG
JUND	Differentially expressed	CGCCTGGAAGAGAAAGTGAA	GTTGACGTGGCTGAGGACTT
TCF7L1	Differentially expressed	CCGCATTTAAAGGGACTCAA	TGGGATTGTGAAGGGATGAT
LAMA5	Differentially expressed	AGCGGGGGAGTTATCACTTT	GCCCAAGTGGAAGATCAGTC
REST	Differentially expressed	TGTTTGCATGGAACTGTTTGA	TCCAAAGGGAAAATTCTAGGC
GAPDH	Expressed	CGACCACTTTGTCAAGCTCA	GGTGGTCCAGGGGTCTTACT
EGFR	Differentially expressed	TATGTTCCCTCCAGGTCAGC	TGTGGCCAGAGCTGTAAGTG
TP53	Expressed	TTTGGGTCTTTGAACCCTTG	CCACAACAAAACACCAGTGC

## Sheet: Table S2B
Supplementary Table S2B. Primers of RT-PCR for validations of fusion transcripts.
Fusion	Fwd	Rev
CCDC6-RET	GCAGCAAGAGAACAAGGTGC	ACCATCCTAAGTTGCTGGGC
EFHD1-UBR3	GGTCTTCAACCCCTACACGG	GCAATGCTGAGGTGGAGAGT
ERGIC2-CHRNA6	TCGCGATATTTCCGGGTACG	ACCACCATGGCCACGTATTT
ALK-PTPN3	GACAAGGATCCAGAGCCATC	AGAGTCCACGGAGTCGTCAT
EML4-ALK	CCGGCAGTCTCGATGATAGT	GCAACGTTAGGTGGGACAGT
ATAD2-ENSG00000253434	AAGATGGTGGTTCTCCGCAG	CGAGCCTACAGTGCCATAGG

## Sheet: Table S2C
Supplementary Table S2C. Primers of PCR for Sanger sequencing of BS-Seq templeates.
Region	Fwd	Rev
around TSS of NRAS	GAGGTAAGTTTATTTTATGT	CTCCTTCCCATTCTCCCTTC
around TSS of TTC23	GGTTTTTAAAGATTGGTTTG	CTTTATACAAATTAATAACC
around TSS of IGF1R	GGAAGTTTTGGTATTATGGA	ACTATATAACTTCTCTAATT
around TSS of ETF1	GTTTTAAGTTTAAAGTGAGT	CCTAACCAATAAATCTAAAT
around TSS of RPL21	AGGTTTTATTTGGAAGATGG	CACAAACTTTCTATATTCTC
around TSS of BRAF	ATTATAGAATAGGTTGAGGA	ATTTTTTCCCTTCTAACCAC
around TSS of CDKN2A (p16INK4A)	AGGTGGGTAGAGGGTTTGTA	ACCCCTTCTAAAAACTCCCC
around TSS of MDM2	GTATTTAAGGTAGGTTTATA	CCAACCAAACCCAAACATTC
genebody of ERAS	GGTGGTTTATATTTGTTGTA	CAAACCATCCATAAAACCCT
around TSS of MYC	AGGTTTTAGAAGAGATAAAT	CTCTCCACTTACCCCTTTTA
around TSS of CATSPER2	GGATTGAGTGGGTAAAGAGA	TTAAACAAAATACCAAAACC
around TSS/genebody of NEDD4	GTATTTTGTAGTTAGAAGAA	ATACAATCTATCTAAAAATC
around TSS of ZNF609	GTTAATGATGAGATTTTTTA	CAAAAAAAAACCTTAAATCT
*For direct Sanger sequnecing, M13 sequencing primers were tagged to the PCR primers.
M13-Fwd: GTAAAACGACGGCCAGT
M13-Rev: CAGGAAACAGCTATGAC

## Sheet: Table S2D
Supplementary Table S2D. Primers of qPCR for validation of differential chromatin marks.
Gene	Region	Fwd	Rev
EGFR	around TSS for H3K4me3, Pol II	CTCCTCCTCCTCTGCTCCTC	TGCCCGGACGTCTAGCTC
EGFR	genebody for H3K36me3	TTTGCTGATTCAGGCTTGG	CTTGGTCCTGCCGCGTAT
CDKN1A	around TSS for H3K27me3	GGGAGGGTTCATGTCTTTGA	GAGGGAATCTGGGCTAGGTC
CDKN1A	around TSS for H3K9me3	TGCGTTCACAGGTGTTTCTG	CACATCCCGACTCTCGTCAC
STK11	genebody-1 for H3K36me3	GACTGACCACGCCTTTCTTC	CCTTCCCGATGTTCTCAAAC
STK11	genebody-2 for H3K36me3	TGAGTGTGTAACGGCTTTGC	AGCTCCTGATGGCAGACAGT
RET	around TSS for H3K4me3	GCTGCTAGGCAAAGGTGAGT	ACAGAAAGGCGCTTCTGAAC
RET	genebody for H3K36me3	CAGACAAATCCCTTCCCTCA	GTTCTGAGGGCCAATGTGTT
ERBB2	around TSS for H3K9/14ac	CGAAGTTGTGGACAGTCGAG	AAGCGCCAGTCTCTTGGAT
NRAS	around TSS for H3K27ac	TTTCTGGCATCAGTGAAACG	AGGCAGTGGAGCTTGAGGTA
MYC	around TSS for H3K27ac	TTCGGGTAGTGGAAAACCAG	GCATTCGACTCATCTCAGCA
MYC	enhancer (upstream of TSS) for H3K27ac, H3K4me1	TTCAGGAACCCCATCAAGAG	TCTGTGGAGGCTAAGGTTGG
RPL2	enhancer (upstream of TSS) for H3K4me1	AACCATATGCATGGGGAAGA	TACGTCAGCTGGCATTTGTC
KIT	around TSS for H3K4me3	AAAGTTGCGTGTGTGTGACC	AGTAGCCGCAGAGCAGAGAA
RAB25	around TSS for H3K27ac	AGACACCCAACCTGTCGAAC	ACGGAAGCTGAGAACAGGAA
WNT10A	around TSS for H3K4me3	GGGGTAGAGCCCTGAGACAC	GCCCCACTGCCTGTAGAGTA
REST	around TSS for H3K9me3	TAGACGTGAGCCCGGTTACT	GGGGAGGAATTACCCTCAGA
SMARCA2	around TSS for H3K27me3	GTCTCACCAAACACCGACCT	GCGGTTTTGAGACCTCTTTG
MYCN	around TSS for H3K27ac	TCTGCTTCCGAAACAAAACC	ATTAGGGCGGGTCTCCTCTA
LAMA5	around TSS for H3K27me3	GGACTTTAATTCCGCCTTCC	GACTCTCTGGTTCCGCATTT
KDR	around TSS for H3K4me3	CCAGCTCTACGATTCCGAGT	GTGGGTAAGGAGCCCACTCT
ZNF677	around TSS for H3K4me3, Pol II	CGAGAGGAATGAGCAGGTTC	AGTCTCCGTCTTTCGGGTTC
TTC18	around TSS for H3K9/14ac	GTCATCTGCTCGGAAGAAGC	CTTGTCCCCAGACCAGACTC
PLAU	around TSS for H3K4me3	AGGACCTCTGATCAGCACCA	ATTTCCTGGGGAGAGTCTGG
