# Supplementary material for: Aberrant transcriptional regulations in cancers: genome, transcriptome and epigenome analysis of lung adenocarcinoma cell lines
Source: Nucleic Acids Res. 2014 Nov 6;42(22):13557–72. doi: 10.1093/nar/gku885 (PMC4267666; doi:10.1093/nar/gku885)
Supplement: SUPPLEMENTARY DATA [file supp_gku885_nar-02466-x-2014-File008.zip › Supplementary_TableS3.xlsx]

## Sheet: Table S3
Supplementary Table S3. Validation for bisufite sequencing data.
position of CpG	Desctiption	Cell line	Methylation rate (%)*						Validated?		*	low (<20): blue
			BS-Seq	Direct sequencing (n=3)				TA cloning (n≥10)				middle (≥20, <80): green
				n1	n2	n3	avg.					high (≥80): red
chr1:115259252	around TSS of NRAS	H1299	0	0	0	0	0	0	y			NA: not available
chr1:115259226	around TSS of NRAS	H1299	0.72	0	0	0	0	0	y
chr1:115259168	around TSS of NRAS	H1299	0	0	0	0	0	4.5	y
chr1:115259143	around TSS of NRAS	H1299	0	0	0	0	0	0	y
chr1:115259252	around TSS of NRAS	PC-3	23.9	20	37.1	25.7	27.6	NA	y
chr1:115259226	around TSS of NRAS	PC-3	21.4	17.8	32.8	29.1	26.6	NA	y
chr1:115259168	around TSS of NRAS	PC-3	32.6	20.7	50	31.1	33.9	NA	y
chr1:115259143	around TSS of NRAS	PC-3	33.8	31.6	57.2	41.8	43.5	NA	y
chr1:115259252	around TSS of NRAS	H322	96.6	100	100	100	100	NA	y
chr1:115259226	around TSS of NRAS	H322	95.4	100	100	100	100	NA	y
chr1:115259168	around TSS of NRAS	H322	95.2	100	100	100	100	NA	y
chr1:115259143	around TSS of NRAS	H322	90.7	100	100	100	100	NA	y
chr15:99789855	around TSS of TTC23	H2126	92.9	100	100	100	100	100	y
chr15:99789833	around TSS of TTC23	H2126	95.4	100	100	100	100	100	y
chr15:99789777	around TSS of TTC23	H2126	98.4	100	100	100	100	100	y
chr15:99789750	around TSS of TTC23	H2126	97.4	100	100	100	100	100	y
chr15:99789855	around TSS of TTC23	H2347	0	0	0	0	0	0	y
chr15:99789833	around TSS of TTC23	H2347	0	0	0	0	0	0	y
chr15:99789777	around TSS of TTC23	H2347	0.43	0	0	0	0	0	y
chr15:99789750	around TSS of TTC23	H2347	0	0	0	0	0	0	y
chr15:99789855	around TSS of TTC23	H2228	57.9	66.8	61.3	66.7	64.9	72.7	y
chr15:99789833	around TSS of TTC23	H2228	61.9	77.1	72.2	82.6	77.3	72.7	y
chr15:99789777	around TSS of TTC23	H2228	68	74.6	69.3	80.2	74.7	72.7	y
chr15:99789750	around TSS of TTC23	H2228	62	75.7	69.3	77	74	72.7	y
chr15:99194911	around TSS of IGF1R	PC-7	25	0	0	0	0	0	n
chr15:99194908	around TSS of IGF1R	PC-7	47.4	89.2	88.2	88.6	88.7	100	n
chr15:99194876	around TSS of IGF1R	PC-7	63.9	100	100	100	100	100	n
chr15:99194841	around TSS of IGF1R	PC-7	70.6	91.9	89.1	90.5	90.5	100	n
chr15:99194832	around TSS of IGF1R	PC-7	83.3	26	27.6	29.3	27.6	16.7	n
chr15:99194829	around TSS of IGF1R	PC-7	55.4	100	93.1	93.9	95.7	100	n
chr15:99194826	around TSS of IGF1R	PC-7	90	22.4	22	27.4	23.9	16.7	n
chr15:99194911	around TSS of IGF1R	H1437	0	42.3	39.5	35.2	39	10	n
chr15:99194908	around TSS of IGF1R	H1437	0	0	0	0	0	0	y
chr15:99194876	around TSS of IGF1R	H1437	13.6	0	0	0	0	0	y
chr15:99194841	around TSS of IGF1R	H1437	9.6	64	60.9	58.7	61.2	20	n
chr15:99194832	around TSS of IGF1R	H1437	7.1	50	50	50	50	20	n
chr15:99194829	around TSS of IGF1R	H1437	8.6	70.8	72.2	67.8	70.3	60	n
chr15:99194826	around TSS of IGF1R	H1437	18.2	88.3	92.6	90.4	90.4	80	n
chr15:99194911	around TSS of IGF1R	H1703	100	69.4	70.3	65.8	68.5	76.9	n
chr15:99194908	around TSS of IGF1R	H1703	85.7	100	100	100	100	100	y
chr15:99194876	around TSS of IGF1R	H1703	100	92.3	90.3	91.2	91.3	100	y
chr15:99194841	around TSS of IGF1R	H1703	92.9	94.7	97.4	96.7	96.2	100	y
chr15:99194832	around TSS of IGF1R	H1703	97.6	100	100	100	100	100	y
chr15:99194829	around TSS of IGF1R	H1703	100	100	100	100	100	100	y
chr15:99194826	around TSS of IGF1R	H1703	100	100	100	100	100	100	y
chr5:137879544	around TSS of ETF1	H2126	2.2	0	0	0	0	0	y
chr5:137879528	around TSS of ETF1	H2126	0	0	0	0	0	0	y
chr5:137879507	around TSS of ETF1	H2126	0	0	0	0	0	0	y
chr5:137879486	around TSS of ETF1	H2126	0	0	0	0	0	0	y
chr5:137879481	around TSS of ETF1	H2126	0	0	0	0	0	0	y
chr5:137879477	around TSS of ETF1	H2126	0	0	0	0	0	0	y
chr5:137879486	around TSS of ETF1	H2347	0	14.7	15.6	27.1	19.1	NA	y
chr5:137879481	around TSS of ETF1	H2347	0	0	0	17.7	5.9	NA	y
chr5:137879477	around TSS of ETF1	H2347	2.1	0	0	0	0	NA	y
chr5:137879486	around TSS of ETF1	RERF-LC-OK	2.6	10.2	15.9	14.9	13.7	NA	y
chr5:137879481	around TSS of ETF1	RERF-LC-OK	3.9	19.5	26	19.7	21.7	NA	n
chr5:137879477	around TSS of ETF1	RERF-LC-OK	0	0	0	0	0	NA	y
chr13:27825710	around TSS of RPL21	H1299	2.3	0	0	0	0	0	y
chr13:27825704	around TSS of RPL21	H1299	0	0	0	0	0	0	y
chr13:27825700	around TSS of RPL21	H1299	2.3	0	0	0	0	0	y
chr13:27825686	around TSS of RPL21	H1299	0	0	0	0	0	0	y
chr13:27825680	around TSS of RPL21	H1299	0	0	0	0	0	0	y
chr13:27825678	around TSS of RPL21	H1299	0	0	0	0	0	0	y
chr13:27825675	around TSS of RPL21	H1299	0	0	0	0	0	0	y
chr13:27825673	around TSS of RPL21	H1299	2.8	0	0	0	0	0	y
chr13:27825671	around TSS of RPL21	H1299	0	0	0	0	0	0	y
chr13:27825643	around TSS of RPL21	H1299	4.1	0	0	0	0	0	y
chr13:27825640	around TSS of RPL21	H1299	2	0	0	0	0	0	y
chr13:27825624	around TSS of RPL21	H1299	1.9	0	0	0	0	0	y
chr13:27825617	around TSS of RPL21	H1299	0	0	0	0	0	0	y
chr13:27825611	around TSS of RPL21	H1299	3.7	0	0	0	0	0	y
chr13:27825587	around TSS of RPL21	H1299	1.9	0	0	0	0	0	y
chr13:27825624	around TSS of RPL21	H2126	0	0	0	0	0	NA	y
chr13:27825617	around TSS of RPL21	H2126	3.8	2.7	3.1	2.9	2.9	NA	y
chr13:27825611	around TSS of RPL21	H2126	1.7	0	0	0	0	NA	y
chr13:27825587	around TSS of RPL21	H2126	0	0	0	0	0	NA	y
chr13:27825624	around TSS of RPL21	H2347	0	0	0	0	0	NA	y
chr13:27825617	around TSS of RPL21	H2347	0	6.4	7.8	7.8	7.3	NA	y
chr13:27825611	around TSS of RPL21	H2347	0	0	0	0	0	NA	y
chr13:27825587	around TSS of RPL21	H2347	0	13.3	13.3	12.5	13	NA	y
chr7:140624976	around TSS of BRAF	PC-9	0	0	0	0	0	8.3	y
chr7:140624948	around TSS of BRAF	PC-9	0	0	0	0	0	0	y
chr7:140624934	around TSS of BRAF	PC-9	0	0	0	0	0	0	y
chr7:140624931	around TSS of BRAF	PC-9	0	0	0	0	0	0	y
chr7:140624926	around TSS of BRAF	PC-9	0	0	0	0	0	0	y
chr7:140624907	around TSS of BRAF	PC-9	0	0	0	0	0	0	y
chr7:140624905	around TSS of BRAF	PC-9	0	0	0	0	0	0	y
chr7:140624948	around TSS of BRAF	RERF-LC-OK	0	0	0	0	0	NA	y
chr7:140624934	around TSS of BRAF	RERF-LC-OK	0	0	undetermined	0	0	NA	y
chr7:140624931	around TSS of BRAF	RERF-LC-OK	0	0	undetermined	0	0	NA	y
chr7:140624926	around TSS of BRAF	RERF-LC-OK	0	0	0	0	0	NA	y
chr7:140624907	around TSS of BRAF	RERF-LC-OK	0	0	undetermined	0	0	NA	y
chr7:140624905	around TSS of BRAF	RERF-LC-OK	0	0	0	0	0	NA	y
chr9:21974592	around TSS of CDKN2A (p16INK4A)	PC-9	0	0	0	0	0	NA	y
chr9:21974587	around TSS of CDKN2A (p16INK4A)	PC-9	0	0	0	0	0	NA	y
chr9:21974579	around TSS of CDKN2A (p16INK4A)	PC-9	0	0	0	undetermined	0	NA	y
chr9:21974592	around TSS of CDKN2A (p16INK4A)	PC-3	91	88.9	100	94.3	94.4	NA	y
chr9:21974587	around TSS of CDKN2A (p16INK4A)	PC-3	96.7	100	100	100	100	NA	y
chr9:21974579	around TSS of CDKN2A (p16INK4A)	PC-3	94.7	100	100	100	100	NA	y
chr12:69201448	around TSS of MDM2	H1299	0.78	0	0	0	0	NA	y
chr12:69201432	around TSS of MDM2	H1299	1.6	36.6	21	19.2	25.6	NA	n
chr12:69201426	around TSS of MDM2	H1299	1.7	0	0	0	0	NA	y
chr12:69201414	around TSS of MDM2	H1299	1.8	0	0	0	0	NA	y
chr12:69201403	around TSS of MDM2	H1299	2.2	0	0	0	0	NA	y
chrX:48687899	genebody of ERAS	PC-9	100	100	100	100	100	NA	y
chrX:48687893	genebody of ERAS	PC-9	100	78	100	100	92.7	NA	y
chrX:48687887	genebody of ERAS	PC-9	100	86.7	100	100	95.6	NA	y
chrX:48687849	genebody of ERAS	PC-9	100	89.5	100	100	96.5	NA	y
chr8:128747338	around TSS of MYC	PC-9	1.1	0	0	0	0	NA	y
chr8:128747335	around TSS of MYC	PC-9	2.2	0	0	0	0	NA	y
chr8:128747319	around TSS of MYC	PC-9	0.93	0	0	0	0	NA	y
chr8:128747311	around TSS of MYC	PC-9	2.2	0	0	0	0	NA	y
chr8:128747282	around TSS of MYC	PC-9	0	8.3	6.4	6.4	7	NA	y
chr8:128747252	around TSS of MYC	PC-9	0.5	0	0	0	0	NA	y
chr8:128747247	around TSS of MYC	PC-9	0	0	0	0	0	NA	y
chr8:128747245	around TSS of MYC	PC-9	0	21.4	17.8	20.5	19.9	NA	y
chr8:128747239	around TSS of MYC	PC-9	0.55	0	0	0	0	NA	y
chr8:128747282	around TSS of MYC	H1703	0	0	0	undetermined	0	NA	y
chr8:128747252	around TSS of MYC	H1703	0.53	34.5	28.3	0	20.9	NA	n
chr8:128747247	around TSS of MYC	H1703	3.3	0	0	undetermined	0	NA	y
chr8:128747245	around TSS of MYC	H1703	0	0	29.6	0	9.9	NA	y
chr8:128747239	around TSS of MYC	H1703	0	14.3	14.3	0	9.5	NA	y
chr8:128747282	around TSS of MYC	RERF-LC-OK	2	0	0	0	0	NA	y
chr8:128747252	around TSS of MYC	RERF-LC-OK	0	0	21.8	30.6	17.5	NA	y
chr8:128747247	around TSS of MYC	RERF-LC-OK	1.2	0	0	0	0	NA	y
chr8:128747245	around TSS of MYC	RERF-LC-OK	0	24.1	0	0	8	NA	y
chr8:128747239	around TSS of MYC	RERF-LC-OK	0.85	0	0	0	0	NA	y
chr15:43940811	around TSS of CATSPER2	H1703	93.9	64.6	65	67.7	65.8	NA	n
chr15:43940781	around TSS of CATSPER2	H1703	91.6	65	67.3	65.7	66	NA	n
chr15:43940750	around TSS of CATSPER2	H1703	91.5	59.9	61.7	59.5	60.4	NA	n
chr15:43940811	around TSS of CATSPER2	H2228	93.7	58.2	71.1	undetermined	64.7	NA	n
chr15:43940781	around TSS of CATSPER2	H2228	92.1	63.2	75.6	78.9	72.6	NA	n
chr15:43940750	around TSS of CATSPER2	H2228	93.4	58.8	73.6	68.6	67	NA	n
chr15:56208960	around TSS/genebody of NEDD4	II-18	100	100	100	100	100	100	y
chr15:56208911	around TSS/genebody of NEDD4	II-18	99.1	100	100	100	100	100	y
chr15:56208901	around TSS/genebody of NEDD4	II-18	99.1	100	89.3	100	96.4	90	y
chr15:56208894	around TSS/genebody of NEDD4	II-18	90.4	40	44.3	81.4	55.2	50	n
chr15:56208960	around TSS/genebody of NEDD4	RERF-LC-MS	63.1	85.5	84.9	84.9	85.1	90	n
chr15:56208911	around TSS/genebody of NEDD4	RERF-LC-MS	69.7	81.9	70.7	74.6	75.7	70	y
chr15:56208901	around TSS/genebody of NEDD4	RERF-LC-MS	70.9	50	29.3	25.4	34.9	60	y
chr15:56208894	around TSS/genebody of NEDD4	RERF-LC-MS	82.5	66	42.4	43.4	50.6	50	n
chr15:64791681	around TSS of ZNF609	II-18	98.1	100	100	100	100	NA	y
chr15:64791668	around TSS of ZNF609	II-18	99.1	100	100	100	100	NA	y
chr15:64791642	around TSS of ZNF609	II-18	93.2	92.8	91	90.2	91.3	NA	y
chr15:64791606	around TSS of ZNF609	II-18	99.2	92.2	90.9	92.1	91.7	NA	y
chr15:64791681	around TSS of ZNF609	RERF-LC-OK	94.3	100	100	100	100	NA	y
chr15:64791668	around TSS of ZNF609	RERF-LC-OK	97.6	100	100	100	100	NA	y
chr15:64791642	around TSS of ZNF609	RERF-LC-OK	100	92.5	88.6	90.9	90.7	NA	y
chr15:64791606	around TSS of ZNF609	RERF-LC-OK	60	80.4	78.6	76.6	78.5	NA	y
