# Supplementary material for: Aberrant transcriptional regulations in cancers: genome, transcriptome and epigenome analysis of lung adenocarcinoma cell lines
Source: Nucleic Acids Res. 2014 Nov 6;42(22):13557–72. doi: 10.1093/nar/gku885 (PMC4267666; doi:10.1093/nar/gku885)
Supplement: SUPPLEMENTARY DATA [file supp_gku885_nar-02466-x-2014-File008.zip › Supplementary_TableS4.xlsx]

## Sheet: Table S4
Supplementary Table S4. Results of qPCR validation for ChIP-Seq.
(A) Primers*
Name	Forward primer	Reverse primer
GAPDH +30, +113	CTCTGCTCCTCCTGTTCGAC	CTAGCCTCCCGGGTTTCTCT
GAPDH -359, -271	CAATTCCCCATCTCAGTCGT	GCAGCAGGACACTAGGGAGT
GAPDH down 1.5-2k	CTTCGTATGACTGGGGGTGT	GGCCCAAGAGGTTGAATTTT
ACTB down 1.5-2k	TTTGCACTTTCTGCATGTCC	GGGGTGTTGAAGGTCTCAAA
CDKN1A +3959 +4074	AAAATCCAGTTGCTGCCAAG	AGGAGAGGGAAAACGGAGAG
GAPDH +2165 +2268	CCCCTTCATACCCTCACGTA	GACAAGCTTCCCGTTCTCAG
ACTB +356 +460	TCTTGCCAATGGGGATCG	CAGTTAGCGCCCAAAGGAC
HOXD13 -925 -822	CGTTCTCAGGGTCTTTCTGC	CAACGCTCTTCGCCTCTACT
HOXD13 -538 -449	GGGCCTGTTTTCACATCATT	TGTTTTTGCCACCTCTCCTC
MYOD1 +994, +1079	CTGTCACTGGGGTAGCCTGT	CGCGCTGCAGTGTTCTAATA
ZNF274 +1725 +1812	GTGATGGTGCAGCTCAGAGA	CGGCCCCCTATTTCTTATTC
ACTB upstream	CGTGTCCCCCATATCAGAAC	TCAGCCTCAGTCTCCCTTGT
*designed by Primer3Plus.
(B) Enrichments†
ChIP	Positive primer	Negative primer	PC-3	PC-7	PC-9	PC-14	RERF-LC-Ad1	RERF-LC-Ad2	RERF-LC-KJ	RERF-LC-MS	RERF-LC-OK	VMRC-LCD	ABC-1	LC2/ad	II-18	A549	A427	H322	H2228	H1299	H1437	H1648	H1650	H1703	H1819	H1975	H2126	H2347
H3K4me3	GAPDH +30, +113	ACTB upstream	805.15	186.65	1006.73	944.3	7558.8	7292.1	2736.96	2516.26	216.62	390.88	516.14	186.16	687.82	3311.56	1198.62	1487	467.49	727	123.09	2978	1330.02	1113.51	900.35	1643.3	2443.86	1863.36
H3K9/14ac	GAPDH -359, -271	ACTB upstream	20.87	13.94	20.86	4.96	35.51	10.18	26.61	23.02	29.66	33.68	18.61	23.07	51.11	26.22	97.75	n.a.	45.47	81	52.31	58	44.06	n.a.	41.6	16.07	14.72	n.a.
H3K9/14ac	GAPDH +30, +113	ACTB upstream	19.3	13.4	18.59	1.8	32.37	9.81	19.9	16.39	10.97	1.06	16.42	29.82	44.52	n.a.	64.2	15.1	48.94	57	98.82	53	30.58	34.83	35.21	12.11	19.03	31.9
Pol II	GAPDH +30, +113	ACTB upstream	193.8	35.94	205.06	128.77	177.6	98.51	777.94	413.4	868.65	84.67	99.76	96.53	181.87	241.9	120.87	77.7	479.41	381	539.43	282.5	599.2	37.25	585.75	314.13	639.9	51.71
H3K36me3	GAPDH down 1.5-2k	ACTB upstream	14.08	37.14	446.51	26.67	159.51	50.33	56.29	68.49	146.73	87.98	98.85	19.24	106.55	233.14	407.88	42.95	20.59	77	15.04	38	184.26	123.89	87.48	154.79	51.11	18.75
H3K36me3	ACTB down 1.5-2k	ACTB upstream	18.84	27.14	199.73	20.55	283.52	115.94	70.74	113.17	160.22	258.81	61.59	36.26	457.94	284.96	629.24	37.11	94	89	28.11	27	311.36	133.53	62.26	191.58	85.54	25.66
H3K4me1	CDKN1A +3959 +4074	ACTB upstream	2.05	16.9	15.95	10.18	10.68	8.85	7.1	20.7	35.97	35.97	13.38	25.35	39.59	34	5.14	8.21	39.76	66	22.15	3.53	7.83	3.08	17.99	26.86	13.54	14.4
H3K4me1	GAPDH +2165 +2268	ACTB upstream	2.97	14.68	30.92	9.12	18.48	11.02	n.a.	4.73	25.91	0.726	0.64	21.94	29.08	17.28	2.46	12.58	22.66	72	30.12	6.24	9	3.92	15.64	15.92	12.59	11.2
H3K27ac	CDKN1A +3959 +4074	ACTB upstream	1.61	48.5	5.09	1.489	n.a.	n.a.	19.27	4.51	5.93	22.79	22.97	65.23	10.32	6.67	57.24	78.7	35.12	32	429.246	11.13	82.311	1.17	6.59	23.37	12.95	28.1
H3K27ac	ACTB +356 +460	ACTB upstream	96.33	417.57	54.8	432.69	84.54	21.56	47.3	136.33	156.26	469.71	315.56	244.31	166.78	32.69	413.98	302.9	316.25	593	2203.89	28.46	302.09	69.23	402.58	196.805	204.06	119.99
H3K27me3	HOXD13 -925 -822	ACTB upstream	n.a.	854.09	n.a.	7.71	22.43	363.09	6.06	250.39	81.33	n.a.	n.a.	n.a.	156.84	n.a.	3.63	12.96	43.11	12	246.61	6.75	102.51	24.66	26.24	65.11	196.06	3.62
H3K27me3	HOXD13 -538 -449	ACTB upstream	n.a.	980.4	n.a.	n.a.	18.89	351.02	8.47	256.49	75.8	n.a.	n.a.	n.a.	217.02	n.a.	3.65	27.27	37.07	12	182.79	7.68	65.78	16.65	19.57	44.018	205.26	4.19
H3K27me3	MYOD1 +994, +1079	GAPDH +30, +113	36.78	n.a.	n.a.	88.33	n.a.	n.a.	n.a.	n.a.	n.a.	56.29	8.76	34.08	n.a.	288.75	n.a.	n.a.	n.a.	n.a.	n.a.	n.a.	n.a.	n.a.	n.a.	n.a.	n.a.	n.a.
H3K27me3	HOXD13 -925 -822	GAPDH +30, +113	28.94	n.a.	164.03	21.12	n.a.	n.a.	n.a.	n.a.	n.a.	16.34	14.83	5.1	n.a.	n.a.	n.a.	n.a.	n.a.	n.a.	n.a.	n.a.	n.a.	n.a.	n.a.	n.a.	n.a.	n.a.
H3K9me3	ZNF274 +1725 +1812	ACTB upstream	108.45	24.24	117.84	27.31	52.41	50.37	23.52	100.28	187.42	202.08	8.59	142.52	207.16	407.02	215.9	208.3	90.08	4	153.31	32.52	67.1	175.32	137.78	27.66	160.65	19.9
†calculated by ΔΔCt method.
n.a.: not analyzed.
